# Supplementary material for: Synchronized drowsiness monitoring and simulated driving performance data under 50-hr sleep deprivation: A double-blind placebo-controlled caffeine intervention
Source: Data Brief. 2018 Jun 9;19:1335–40. doi: 10.1016/j.dib.2018.06.006 (PMC6141128; doi:10.1016/j.dib.2018.06.006)
Supplement: Supplementary file 2 — Supplementary material [file mmc2.xlsx]

## Sheet: JDS vs driving data 1-min epoch
ID_No	Date	Condition	DriveNo_Cat	Time on task	JDS	SDlat	SDS	log_SDlat	log_SDS
1	13603281140	0	1	1	3.8
1	13603281202	0	1	2	3.7	0.492138		-0.708995
1	13603281262	0	1	3	3	0.695363	2.81622	-0.363322	1.03539
1	13603281322	0	1	4	2.4	0.472407	1.35397	-0.749915	0.303039
1	13603281382	0	1	5	1.5	0.587018	1.82886	-0.5327	0.603695
1	13603281443	0	1	6	0.7	0.572856	1.14369	-0.557121	0.134264
1	13603281503	0	1	7	0	0.496607	0.467834	-0.699956	-0.759642
1	13603281563	0	1	8	0	0.572999	1.50658	-0.556871	0.409841
1	13603281623	0	1	9	0	0.63202	1.43951	-0.458835	0.364301
1	13603281683	0	1	10	0	0.439807	1.22941	-0.82142	0.206537
1	13603281742	0	1	11	0	0.612388	1.19413	-0.490389	0.177418
1	13603281802	0	1	12	0.1	0.846526	1.10038	-0.166614	0.0956527
1	13603281864	0	1	13	0.1	0.577268	0.89256	-0.549448	-0.113661
1	13603281926	0	1	14	0.1	0.730568	0.658632	-0.313933	-0.417591
1	13603281986	0	1	15	0.1	0.583621	0.502422	-0.538503	-0.688314
1	13603282046	0	1	16	0.1	0.676176	1.26417	-0.391302	0.234416
1	13603282106	0	1	17	0	0.442254	1.55244	-0.815871	0.439825
1	13603282166	0	1	18	0	0.498896	0.762879	-0.695358	-0.270656
1	13603282226	0	1	19	0	0.504226	1.54517	-0.68473	0.435134
1	13603282286	0	1	20	0	0.326773	1.03318	-1.11849	0.0326399
1	13603282346	0	1	21	0	0.716433	1.20193	-0.333471	0.183927
1	13603282406	0	1	22	0	0.665598	2.60382	-0.40707	0.956981
1	13603282466	0	1	23	0	0.448528	1.11952	-0.801785	0.112899
1	13603282526	0	1	24	0	0.581619	1.19886	-0.541939	0.181374
1	13603282586	0	1	25	0	0.592033	1.49691	-0.524192	0.403402
1	13603282646	0	1	26	0	0.478749	1.20949	-0.736578	0.190197
1	13603282706	0	1	27	0.2	0.499161	1.11149	-0.694827	0.105698
1	13603282767	0	1	28	0.4	0.58811	0.856383	-0.530841	-0.155037
1	13603282827	0	1	29	0.4	0.643098	0.578552	-0.441458	-0.547227
1	13603282887	0	1	30	0.4	0.576613	1.10058	-0.550584	0.0958399
1	13603282947	0	1	31	0.4	0.583497	1.60462	-0.538715	0.472888
1	13603283007	0	1	32	0.3	0.489947	2.17638	-0.713458	0.777665
1	13603283067	0	1	33	0	0.711776	0.74347	-0.339992	-0.296427
1	13603283127	0	1	34	0	0.498376	0.00985139	-0.696401	-4.62014
1	13603283187	0	1	35	0	0.452973	0.509412	-0.791923	-0.674497
1	13603283247	0	1	36	0	0.624696	1.19558	-0.470491	0.178634
1	13603283307	0	1	37	0.3	0.640598	3.07773	-0.445353	1.12419
1	13603283367	0	1	38	0.6	0.451917	0.810327	-0.794257	-0.210317
1	13603283427	0	1	39	1	0.469928	1.13574	-0.755176	0.127288
1	13603283487	0	1	40	1	0.509377	1.15987	-0.674567	0.148306
1	13603283547	0	1	41	1.1	0.727423	2.95285	-0.318247	1.08277
1	13603283607	0	1	42	1.2	0.302726		-1.19493
1	13603303048	0	2	1	0	0.618074	0.754153	-0.481147	-0.28216
1	13603303108	0	2	2	0	0.423832	0.709096	-0.858417	-0.343764
1	13603303168	0	2	3	0	0.705438	0.306362	-0.348936	-1.18299
1	13603303229	0	2	4	0	0.562919	0.989957	-0.574619	-0.0100939
1	13603303289	0	2	5	0	0.583173	0.862993	-0.539271	-0.147349
1	13603303349	0	2	6	0	0.525325	0.854736	-0.643738	-0.156962
1	13603303409	0	2	7	0	0.46663	0.420549	-0.762218	-0.866195
1	13603303469	0	2	8	0	0.706787	1.06957	-0.347026	0.0672611
1	13603303529	0	2	9	0.2	0.732739	0.807175	-0.310966	-0.214215
1	13603303589	0	2	10	0.3	0.658606	0.867884	-0.417629	-0.141698
1	13603303649	0	2	11	0.4	0.666062	1.00441	-0.406373	0.00439567
1	13603303709	0	2	12	0.4	0.623415	0.389302	-0.472543	-0.943399
1	13603303769	0	2	13	0.4	0.675501	1.85673	-0.392301	0.618819
1	13603303829	0	2	14	0.3	0.535511	0.921454	-0.624534	-0.0818024
1	13603303890	0	2	15	0.3	0.513961	1.84935	-0.665607	0.614834
1	13603303950	0	2	16	0.3	0.789102	0.399706	-0.23686	-0.917027
1	13603304010	0	2	17	0.4	0.623396	0.973252	-0.472573	-0.027112
1	13603304070	0	2	18	0.7	0.601417	1.42135	-0.508467	0.351607
1	13603304130	0	2	19	0.8	0.5267	1.28346	-0.641124	0.249563
1	13603304190	0	2	20	0.8	0.58691	0.850953	-0.532885	-0.161399
1	13603304249	0	2	21	1	0.506537	1.35298	-0.680157	0.302309
1	13603304309	0	2	22	0.9	0.443209	1.2366	-0.813715	0.212368
1	13603304369	0	2	23	1	0.58993	2.45047	-0.527751	0.896278
1	13603304429	0	2	24	1	0.60489	0.840593	-0.502708	-0.173648
1	13603304489	0	2	25	0.9	0.618871	1.12836	-0.479858	0.120762
1	13603304549	0	2	26	0.8	0.407119	1.30946	-0.898649	0.269618
1	13603304609	0	2	27	1.1	0.548457	1.11333	-0.600647	0.107357
1	13603304669	0	2	28	1	0.613847	0.396223	-0.488009	-0.925779
1	13603304729	0	2	29	1	0.653484	1.70452	-0.425437	0.533286
1	13603304789	0	2	30	1.1	0.615426	0.849449	-0.48544	-0.163168
1	13603304849	0	2	31	0.9	0.680022	0.889254	-0.38563	-0.117372
1	13603304909	0	2	32	0.8	0.693915	0.518082	-0.365406	-0.657622
1	13603304969	0	2	33	0.6	0.484476	0.692338	-0.724687	-0.367681
1	13603305029	0	2	34	0.6	0.557503	1.38108	-0.584287	0.322867
1	13603305090	0	2	35	0.6	0.659204	1.77267	-0.416723	0.572488
1	13603305152	0	2	36	0.6	0.449669	4.21796	-0.799244	1.43935
1	13603305212	0	2	37	0.8	0.0469381	#NULL!	-3.05893	#NULL!
1	13603313216	0	3	1	3.6	#NULL!	#NULL!	#NULL!	#NULL!
1	13603313276	0	3	2	2.7	#NULL!	#NULL!	#NULL!	#NULL!
1	13603313336	0	3	3	2.8	0.697957	#NULL!	-0.359597	#NULL!
1	13603313396	0	3	4	2.6	0.505055	1.13006	-0.683089	0.12227
1	13603313456	0	3	5	2.4	0.442385	0.322994	-0.815574	-1.13012
1	13603313516	0	3	6	1.8	0.526198	0.541067	-0.642077	-0.614212
1	13603313576	0	3	7	1.8	0.421052	0.225107	-0.864998	-1.49118
1	13603313636	0	3	8	1.2	0.461783	0.664059	-0.772661	-0.409384
1	13603313696	0	3	9	0.5	0.373618	0.144588	-0.984522	-1.93387
1	13603313756	0	3	10	0.1	0.506638	0.935614	-0.679959	-0.0665518
1	13603313816	0	3	11	0	0.43397	0.580401	-0.834781	-0.544036
1	13603313876	0	3	12	0	0.551137	0.840744	-0.595772	-0.173468
1	13603313937	0	3	13	0	0.482035	0.966991	-0.729739	-0.0335659
1	13603313997	0	3	14	0.1	0.628619	0.892984	-0.46423	-0.113186
1	13603314057	0	3	15	0.1	0.613254	1.17372	-0.488976	0.160182
1	13603314117	0	3	16	0	0.606388	1.76982	-0.500235	0.570876
1	13603314177	0	3	17	0	0.580624	1.17841	-0.543652	0.164164
1	13603314237	0	3	18	0.1	0.733832	1.04778	-0.309475	0.0466697
1	13603314297	0	3	19	0.2	0.635448	1.01755	-0.453424	0.017397
1	13603314357	0	3	20	0.4	0.590024	1.5711	-0.527592	0.451777
1	13603314417	0	3	21	0.4	0.52376	1.35708	-0.646721	0.305336
1	13603314477	0	3	22	0.4	0.519131	0.895733	-0.655599	-0.110113
1	13603314537	0	3	23	0.8	0.628716	1.10084	-0.464076	0.0960726
1	13603314597	0	3	24	0.6	0.87998	1.2958	-0.127856	0.259128
1	13603314657	0	3	25	0.6	0.627197	1.74345	-0.466494	0.555867
1	13603314717	0	3	26	0.8	0.714708	2.75034	-0.335881	1.01172
1	13603314777	0	3	27	0.7	0.689392	1.52217	-0.371946	0.420137
1	13603314837	0	3	28	0.5	0.818154	2.02512	-0.200705	0.705627
1	13603314897	0	3	29	0.5	0.729163	2.2846	-0.315858	0.826189
1	13603314957	0	3	30	0.3	0.869174	1.69245	-0.140212	0.526177
1	13603315017	0	3	31	0.5	0.746386	2.00571	-0.292512	0.695996
1	13603315077	0	3	32	0.5	0.634029	11.723	-0.455661	2.46156
1	13603315137	0	3	33	0.5	0.724782	0.961658	-0.321884	-0.0390968
1	13603315197	0	3	34	0.4	0.753258	1.48805	-0.283347	0.397469
1	13603315257	0	3	35	0.7	0.732011	1.5802	-0.31196	0.45755
1	13603315317	0	3	36	0.4	0.845771	0.683947	-0.167507	-0.379875
1	13603315377	0	3	37	0.7	0.926077	1.4745	-0.0767981	0.388317
1	13603315437	0	3	38	1	0.616534	1.56342	-0.483642	0.446879
1	13603315497	0	3	39	1	0.894158	6.23496	-0.111873	1.83017
1	13603315557	0	3	40	0.9	0.627682	1.55712	-0.465722	0.44284
1	13603315617	0	3	41	1	0.484774	2.55169	-0.724073	0.936756
1	13603315677	0	3	42	0.8	0.944597	1.00767	-0.0569971	0.00763822
1	13603315737	0	3	43	0.6	1.05797	#NULL!	0.0563514	#NULL!
1	13603324103	0	4	1	2.6	0.665276	#NULL!	-0.407553	#NULL!
1	13603324163	0	4	2	2.6	0.587331	0.814697	-0.532166	-0.204939
1	13603324224	0	4	3	2.1	0.543587	0.0323551	-0.609565	-3.43098
1	13603324284	0	4	4	1.8	0.488791	0.434252	-0.715821	-0.834131
1	13603324344	0	4	5	1.3	0.471051	0.453726	-0.752788	-0.790262
1	13603324404	0	4	6	0.5	0.441889	0.818075	-0.816696	-0.200801
1	13603324464	0	4	7	0	0.567294	1.11015	-0.566878	0.104497
1	13603324524	0	4	8	0	0.537947	0.710387	-0.619996	-0.341946
1	13603324584	0	4	9	0.1	0.533066	1.58036	-0.62911	0.457655
1	13603324644	0	4	10	0.3	0.392906	0.0325681	-0.934185	-3.42442
1	13603324704	0	4	11	0.7	0.63528	1.45428	-0.453689	0.374513
1	13603324764	0	4	12	0.8	0.642204	1.84148	-0.44285	0.610572
1	13603324825	0	4	13	0.8	0.506388	0.942655	-0.680452	-0.0590553
1	13603324885	0	4	14	0.7	0.694504	0.974501	-0.364557	-0.0258296
1	13603324945	0	4	15	0.8	0.554199	0.800967	-0.590232	-0.221935
1	13603325004	0	4	16	0.5	0.670821	0.658626	-0.399253	-0.417599
1	13603325064	0	4	17	0.3	0.500069	0.678494	-0.693008	-0.38788
1	13603325126	0	4	18	0.6	0.456496	2.5022	-0.784176	0.91717
1	13603325186	0	4	19	1	0.631387	0.82094	-0.459836	-0.197305
1	13603325246	0	4	20	0.7	0.508102	2.34719	-0.677073	0.853217
1	13603325306	0	4	21	0.7	0.540308	0.980744	-0.615615	-0.0194436
1	13603325366	0	4	22	0.7	0.349854	0.25346	-1.05024	-1.37255
1	13603325426	0	4	23	0.5	0.613033	0.797923	-0.489336	-0.225743
1	13603325487	0	4	24	0.2	0.573894	1.23125	-0.555311	0.208026
1	13603325547	0	4	25	0.1	0.477475	5.62656	-0.739244	1.7275
1	13603325607	0	4	26	0.1	0.785379	1.27809	-0.241588	0.245365
1	13603325667	0	4	27	0.5	0.655458	1.86449	-0.422422	0.622988
1	13603325727	0	4	28	0.6	0.792912	2.58626	-0.232043	0.950212
1	13603325787	0	4	29	0.7	0.64658	2.14376	-0.436058	0.76256
1	13603325847	0	4	30	0.7	0.395987	1.15553	-0.926375	0.144556
1	13603325907	0	4	31	0.8	0.662761	1.65656	-0.411341	0.50474
1	13603325967	0	4	32	0.6	0.846307	2.35788	-0.166873	0.857765
1	13603326027	0	4	33	0.7	0.805726	2.04638	-0.216012	0.716074
1	13603326087	0	4	34	0.8	0.730041	0.780538	-0.314654	-0.247772
1	13603326147	0	4	35	1.1	0.680733	0.135678	-0.384585	-1.99747
1	13603326207	0	4	36	1.3	0.667171	1.09642	-0.404708	0.0920541
1	13603326267	0	4	37	1.3	0.779006	0.9297	-0.249737	-0.0728937
1	13603326327	0	4	38	1.2	0.920487	0.750049	-0.0828523	-0.287616
1	13603326387	0	4	39	1.2	0.503487	1.55007	-0.686198	0.438299
1	13603326447	0	4	40	1.3	0.643282	1.45899	-0.441172	0.377744
1	13603326507	0	4	41	1.2	0.230059	#NULL!	-1.46942	#NULL!
1	13603334919	0	5	1	2.1	0.697506	#NULL!	-0.360244	#NULL!
1	13603334979	0	5	2	2.2	0.675602	1.27409	-0.392151	0.242233
1	13603335039	0	5	3	1.8	0.719384	1.4651	-0.32936	0.381921
1	13603335099	0	5	4	1.3	0.588994	0.912742	-0.52934	-0.0913024
1	13603335159	0	5	5	1	0.640853	0.600707	-0.444955	-0.509648
1	13603335219	0	5	6	0.5	0.592996	0.290686	-0.522567	-1.23551
1	13603335279	0	5	7	0	0.547173	0.450052	-0.602989	-0.798392
1	13603335340	0	5	8	0	0.499897	1.48029	-0.693354	0.392238
1	13603335400	0	5	9	0	0.395806	1.24243	-0.926832	0.217069
1	13603335460	0	5	10	0	0.770902	3.05825	-0.260194	1.11784
1	13603335521	0	5	11	0.1	0.50615	4.20564	-0.680922	1.43643
1	13603335583	0	5	12	0.1	0.674252	0.877682	-0.394151	-0.130471
1	13603335643	0	5	13	0.1	0.394531	1.10516	-0.930058	0.0999942
1	13603335703	0	5	14	0.1	0.693184	1.03972	-0.36646	0.0389474
1	13603335763	0	5	15	0.2	0.528005	1.70283	-0.638649	0.53229
1	13603335823	0	5	16	0.1	0.540368	1.45067	-0.615506	0.372027
1	13603335883	0	5	17	0.1	0.535504	1.04581	-0.624546	0.0447915
1	13603335944	0	5	18	0.1	0.642656	1.53768	-0.442146	0.430277
1	13603336004	0	5	19	0.3	0.710736	1.79127	-0.341455	0.582927
1	13603336064	0	5	20	0.3	0.69436	0.797087	-0.364765	-0.226792
1	13603336124	0	5	21	0.8	0.745593	1.99052	-0.293576	0.688397
1	13603336184	0	5	22	1	0.827489	1.23838	-0.18936	0.213802
1	13603336244	0	5	23	1	0.767966	0.972571	-0.26401	-0.0278123
1	13603336305	0	5	24	1	0.843397	0.58653	-0.170317	-0.533532
1	13603336365	0	5	25	1.2	0.624482	0.652991	-0.470833	-0.426192
1	13603336425	0	5	26	0.9	0.825811	0.772864	-0.191389	-0.257652
1	13603336485	0	5	27	0.9	0.692091	1.18075	-0.368038	0.16615
1	13603336545	0	5	28	1.2	0.551905	1.10994	-0.594379	0.104306
1	13603336606	0	5	29	1.1	0.609484	1.71075	-0.495143	0.536934
1	13603336666	0	5	30	0.8	0.699062	1.82634	-0.358015	0.602315
1	13603336727	0	5	31	0.8	0.838287	0.521063	-0.176395	-0.651885
1	13603336787	0	5	32	0.8	1.06177	0.749126	0.0599331	-0.288848
1	13603336847	0	5	33	0.7	0.813883	1.57874	-0.205939	0.456627
1	13603336907	0	5	34	0.7	0.66512	1.24723	-0.407789	0.220925
1	13603336967	0	5	35	0.8	0.82934	0.937161	-0.187125	-0.0649001
1	13603337027	0	5	36	0.6	0.772753	1.16416	-0.257796	0.151999
1	13603337087	0	5	37	0.4	0.751205	1.0675	-0.286077	0.0653235
1	13603337147	0	5	38	0.2	0.834223	1.13597	-0.181254	0.127484
1	13603337207	0	5	39	0.3	0.517931	1.22239	-0.657914	0.200808
1	13603337268	0	5	40	0.4	0.726854	0.943614	-0.31903	-0.0580381
1	13603337328	0	5	41	0.6	0.408521	#NULL!	-0.895213	#NULL!
1	13603346722	0	6	1	1.7	0.750787	#NULL!	-0.286633	#NULL!
1	13603346782	0	6	2	1.5	0.55172	0.846745	-0.594715	-0.166356
1	13603346842	0	6	3	1.2	0.59928	1.13025	-0.512026	0.12244
1	13603346902	0	6	4	0.8	0.596993	1.59625	-0.515849	0.46766
1	13603346962	0	6	5	0.7	0.732672	0.703491	-0.311057	-0.3517
1	13603347023	0	6	6	0.3	0.497998	0.899979	-0.697159	-0.105383
1	13603347083	0	6	7	0.1	0.688646	0.300979	-0.373028	-1.20071
1	13603347143	0	6	8	0.1	0.665364	0.304813	-0.407421	-1.18806
1	13603347203	0	6	9	0.1	0.646292	1.54276	-0.436504	0.43357
1	13603347263	0	6	10	0.3	0.456633	2.00739	-0.783876	0.696834
1	13603347323	0	6	11	0.3	0.557094	2.29203	-0.585021	0.829437
1	13603347383	0	6	12	0.4	0.415449	2.15717	-0.878395	0.768797
1	13603347443	0	6	13	0.4	0.614477	0.609187	-0.486984	-0.49563
1	13603347503	0	6	14	0.3	0.770477	0.890318	-0.260746	-0.116176
1	13603347563	0	6	15	0.2	0.619019	1.7337	-0.479619	0.55026
1	13603347623	0	6	16	0.2	0.404775	0.993888	-0.904425	-0.00613029
1	13603347684	0	6	17	0	0.478609	1.51754	-0.736871	0.417089
1	13603347744	0	6	18	0.2	0.566768	1.20935	-0.567805	0.19008
1	13603347804	0	6	19	0.4	0.695002	1.47393	-0.36384	0.387933
1	13603347864	0	6	20	0.4	0.660449	2.37234	-0.414835	0.863875
1	13603347924	0	6	21	0.4	0.7587	1.5474	-0.276148	0.436576
1	13603347984	0	6	22	0.5	0.836858	0.993954	-0.178101	-0.00606389
1	13603348044	0	6	23	0.3	0.708899	1.19541	-0.344043	0.178485
1	13603348103	0	6	24	0.2	0.551364	1.60682	-0.59536	0.474256
1	13603348163	0	6	25	0.2	0.727455	1.61535	-0.318203	0.479555
1	13603348223	0	6	26	0.2	0.580722	1.46292	-0.543482	0.380433
1	13603348283	0	6	27	0.3	0.521699	1.68389	-0.650665	0.521105
1	13603348344	0	6	28	0.3	0.57207	1.15394	-0.558495	0.143183
1	13603348404	0	6	29	0.3	0.614523	0.902429	-0.486908	-0.102665
1	13603348465	0	6	30	0.2	0.675609	0.692039	-0.392141	-0.368113
1	13603348525	0	6	31	0.2	0.503767	1.04622	-0.685641	0.0451791
1	13603348585	0	6	32	0.1	0.523135	1.70971	-0.647915	0.536326
1	13603348645	0	6	33	0.1	0.581898	0.757068	-0.541459	-0.278302
1	13603348705	0	6	34	0.1	0.665144	0.38098	-0.407752	-0.965009
1	13603348765	0	6	35	0	0.644094	0.616709	-0.439911	-0.483358
1	13603348825	0	6	36	0	0.749888	0.869449	-0.287831	-0.139895
1	13603348885	0	6	37	0	0.601272	1.89349	-0.508707	0.638421
1	13603348946	0	6	38	0.3	0.63813	2.54611	-0.449214	0.934566
1	13603349006	0	6	39	0.7	0.666473	0.723785	-0.405756	-0.323261
1	13603349066	0	6	40	0.8	0.687097	1.83895	-0.37528	0.609196
1	13603349126	0	6	41	1.2	1.13684	#NULL!	0.128254	#NULL!
1	13603356999	0	7	1	4.3	#NULL!	#NULL!	#NULL!	#NULL!
1	13603357059	0	7	2	3.6	#NULL!	#NULL!	#NULL!	#NULL!
1	13603357119	0	7	3	3.7	#NULL!	#NULL!	#NULL!	#NULL!
1	13603357179	0	7	4	3.5	#NULL!	#NULL!	#NULL!	#NULL!
1	13603357239	0	7	5	3.4	#NULL!	#NULL!	#NULL!	#NULL!
1	13603357300	0	7	6	3.8	#NULL!	#NULL!	#NULL!	#NULL!
1	13603357360	0	7	7	4	0.520893	#NULL!	-0.652211	#NULL!
1	13603357420	0	7	8	3.3	0.648846	0.977342	-0.432559	-0.0229191
1	13603357480	0	7	9	3	0.847136	0.515138	-0.165894	-0.66332
1	13603357540	0	7	10	2.6	0.815816	3.36896	-0.203567	1.2146
1	13603357600	0	7	11	1.8	0.745624	1.14256	-0.293534	0.133269
1	13603357660	0	7	12	1.8	1.14421	1.04815	0.134718	0.0470257
1	13603357720	0	7	13	2.2	1.1225	2.62039	0.115561	0.963324
1	13603357785	0	7	14	2.5	1.27553	1.80262	0.243364	0.589241
1	13603357845	0	7	15	2.9	2.23041	5.02674	0.802186	1.61477
1	13603357905	0	7	16	3	0.753785	1.04177	-0.282648	0.0409232
1	13603357966	0	7	17	2.6	0.791409	2.338	-0.23394	0.849294
1	13603358026	0	7	18	2.7	0.792434	1.94117	-0.232646	0.663291
1	13603358086	0	7	19	2.5	0.578936	1.067	-0.546564	0.0648524
1	13603358146	0	7	20	1.9	1.20083	1.5472	0.183013	0.436447
1	13603358206	0	7	21	1.9	0.966612	2.47491	-0.0339581	0.906203
1	13603358266	0	7	22	2.6	1.29743	1.36626	0.260388	0.312076
1	13603358326	0	7	23	2.4	1.30035	1.43094	0.262633	0.358329
1	13603358386	0	7	24	2.8	1.3712	2.89256	0.315689	1.06214
1	13603358447	0	7	25	3	0.776949	3.0246	-0.252381	1.10678
1	13603358507	0	7	26	2.8	0.621614	2.15031	-0.475437	0.76561
1	13603358568	0	7	27	2	0.868578	1.57922	-0.140898	0.456928
1	13603358628	0	7	28	2	0.572859	2.22742	-0.557116	0.800845
1	13603358688	0	7	29	1.8	1.15396	1.60536	0.143197	0.473345
1	13603358748	0	7	30	1.5	1.03571	4.65475	0.0350892	1.53789
1	13603358808	0	7	31	1.8	0.867052	2.67423	-0.142656	0.983661
1	13603358870	0	7	32	2.7	1.2552	1.28446	0.227295	0.250336
1	13603358930	0	7	33	2.7	1.09401	2.32594	0.0898492	0.844122
1	13603358991	0	7	34	2.7	0.909778	4.29155	-0.0945543	1.45665
1	13603359052	0	7	35	2.4	0.931326	1.58371	-0.0711463	0.45977
1	13603359112	0	7	36	2.1	0.511175	1.12479	-0.671043	0.117598
1	13603359172	0	7	37	1.3	0.81033	1.78239	-0.210314	0.577954
1	13603359232	0	7	38	1.1	0.735651	4.63063	-0.307	1.53269
1	13603359293	0	7	39	1	0.95306	1.56484	-0.0480779	0.447786
1	13603359353	0	7	40	1.4	1.04417	1.47799	0.0432233	0.390685
1	13603359413	0	7	41	1.9	1.29405	3.09974	0.257781	1.13132
1	13603359473	0	7	42	1.9	1.7321	6.88545	0.549336	1.92941
1	13603359533	0	7	43	1.7	1.11828	2.89475	0.111793	1.0629
1	13603359593	0	7	44	2	1.28359	2.1947	0.249663	0.786045
1	13603359653	0	7	45	2.3	1.25592	1.54171	0.227867	0.432894
1	13603359713	0	7	46	2.5	1.56933	3.99419	0.45065	1.38484
1	13603369190	0	8	1	3.5	1.81302	1.14653	0.594993	0.136737
1	13603369250	0	8	2	4.2	1.61595	2.40682	0.479925	0.878307
1	13603369310	0	8	3	4	0.738758	3.25133	-0.302785	1.17906
1	13603369375	0	8	4	3.7	1.35361	3.40739	0.302776	1.22595
1	13603369435	0	8	5	4	1.57071	9.01639	0.451529	2.19904
1	13603369495	0	8	6	4	0.825099	2.13505	-0.192252	0.75849
1	13603369556	0	8	7	3	0.94292	3.86072	-0.0587743	1.35085
1	13603369616	0	8	8	2.9	0.655662	2.29334	-0.422109	0.830009
1	13603369676	0	8	9	2.5	0.562426	1.32538	-0.575496	0.2817
1	13603369736	0	8	10	1.9	0.620579	1.56616	-0.477103	0.448629
1	13603369796	0	8	11	1.4	0.873967	1.05161	-0.134713	0.0503251
1	13603369856	0	8	12	1.5	0.582941	0.698229	-0.53967	-0.359208
1	13603369916	0	8	13	1.2	1.06558	2.35456	0.063522	0.856354
1	13603369976	0	8	14	1.4	1.14955	4.77951	0.139369	1.56434
1	13603370036	0	8	15	1.8	1.04999	3.33808	0.048779	1.2054
1	13603370097	0	8	16	2.2	1.48047	2.15541	0.39236	0.76798
1	13603370158	0	8	17	2.7	1.22778	3.31073	0.205209	1.19717
1	13603370219	0	8	18	2.9	1.04039	3.2756	0.0395936	1.1865
1	13603370280	0	8	19	3.1	1.445	3.95914	0.36811	1.37603
1	13603370340	0	8	20	3.2	1.22138	2.25848	0.199981	0.814694
1	13603370402	0	8	21	3	0.895078	3.50037	-0.110845	1.25287
1	13603370464	0	8	22	2.8	2.09604	2.09294	0.740049	0.738571
1	13603370524	0	8	23	3.1	0.877717	2.44647	-0.130432	0.894646
1	13603370584	0	8	24	2.7	1.20957	8.72537	0.190265	2.16624
1	13603370644	0	8	25	2.5	0.749677	2.41661	-0.288113	0.882367
1	13603370704	0	8	26	2.6	0.840964	8.13282	-0.173207	2.09591
1	13603370764	0	8	27	2.1	0.785053	2.94964	-0.242004	1.08168
1	13603370824	0	8	28	1.5	0.473877	2.60665	-0.746807	0.958066
1	13603370884	0	8	29	1.2	0.64761	1.84209	-0.434466	0.610899
1	13603370944	0	8	30	0.7	0.635692	1.96134	-0.453041	0.673627
1	13603371004	0	8	31	0.4	0.729077	1.5455	-0.315976	0.435347
1	13603371064	0	8	32	0.7	1.06192	1.83401	0.06008	0.606504
1	13603371124	0	8	33	0.8	0.74094	1.65397	-0.299835	0.503178
1	13603371184	0	8	34	1.1	0.963725	1.73257	-0.0369498	0.549606
1	13603371244	0	8	35	1.2	0.932471	1.56355	-0.0699174	0.446959
1	13603371304	0	8	36	1.4	1.02588	2.80504	0.0255553	1.03142
1	13603371364	0	8	37	1.5	0.498521	4.7745	-0.696109	1.56329
1	13603371424	0	8	38	1.3	0.654658	0.988789	-0.423642	-0.0112743
1	13603371484	0	8	39	1	0.991569	#NULL!	-0.00846628	#NULL!
1	13603378998	0	9	1	2.1	0.40516	1.36153	-0.903472	0.308607
1	13603379058	0	9	2	1.7	0.659684	0.478821	-0.415994	-0.736428
1	13603379118	0	9	3	1.5	0.750835	0.503756	-0.28657	-0.685663
1	13603379178	0	9	4	1.2	0.816307	1.08204	-0.202965	0.0788466
1	13603379238	0	9	5	0.9	0.435749	1.4376	-0.830689	0.362972
1	13603379298	0	9	6	1	0.587324	0.434559	-0.532179	-0.833424
1	13603379358	0	9	7	1.6	0.743141	1.85424	-0.29687	0.617473
1	13603379418	0	9	8	1.8	0.671134	0.845591	-0.398787	-0.167719
1	13603379478	0	9	9	1.8	0.452053	1.92601	-0.793957	0.655449
1	13603379538	0	9	10	1.6	0.608383	1.85876	-0.496951	0.61991
1	13603379603	0	9	11	1.7	0.365643	1.18425	-1.0061	0.169111
1	13603379663	0	9	12	1.2	0.483075	2.30739	-0.727584	0.836117
1	13603379723	0	9	13	0.9	0.578444	1.49089	-0.547413	0.399371
1	13603379784	0	9	14	0.7	0.489902	1.01125	-0.71355	0.0111883
1	13603379844	0	9	15	0.7	0.65904	1.41711	-0.416971	0.348618
1	13603379907	0	9	16	0.5	0.561454	1.70039	-0.577226	0.530857
1	13603379967	0	9	17	0.6	0.770829	1.27443	-0.260289	0.242497
1	13603380027	0	9	18	0.9	0.559866	1.49793	-0.580057	0.404086
1	13603380087	0	9	19	1	0.511005	1.10884	-0.671377	0.103315
1	13603380147	0	9	20	1.2	0.813751	4.20257	-0.206101	1.4357
1	13603380207	0	9	21	1.5	0.458406	2.03663	-0.779999	0.711295
1	13603380268	0	9	22	1.3	0.68003	1.05623	-0.385618	0.0547037
1	13603380328	0	9	23	0.9	0.673752	2.33314	-0.394894	0.847213
1	13603380388	0	9	24	0.8	0.783004	1.32341	-0.244618	0.280209
1	13603380448	0	9	25	0.4	0.560985	1.84049	-0.57806	0.610032
1	13603380508	0	9	26	0	0.64854	2.66639	-0.433032	0.980724
1	13603380567	0	9	27	0	0.572423	2.60941	-0.557877	0.959122
1	13603380628	0	9	28	0	0.758599	2.34549	-0.276282	0.852493
1	13603380688	0	9	29	0.2	0.959865	1.16198	-0.0409628	0.150127
1	13603380748	0	9	30	0.6	0.762785	1.2668	-0.270779	0.236498
1	13603380809	0	9	31	0.7	1.06126	2.58151	0.05946	0.948375
1	13603380869	0	9	32	0.9	1.07101	1.41281	0.0685981	0.345582
1	13603380929	0	9	33	1.3	0.893006	2.99743	-0.113162	1.09775
1	13603380989	0	9	34	1.3	0.945984	1.29587	-0.0555294	0.259182
1	13603381049	0	9	35	1	0.628855	1.03835	-0.463854	0.037637
1	13603381109	0	9	36	1.1	0.717199	1.0295	-0.332402	0.0290755
1	13603381169	0	9	37	1.1	1.10217	6.88413	0.0972794	1.92922
1	13603381229	0	9	38	0.6	0.726601	2.38798	-0.319378	0.870448
1	13603381289	0	9	39	0.6	0.784635	1.77979	-0.242536	0.576496
1	13603381350	0	9	40	0.8	0.256664	#NULL!	-1.35999	#NULL!
1	13603388853	0	10	1	3.7	#NULL!	#NULL!	#NULL!	#NULL!
1	13603388913	0	10	2	3.3	#NULL!	#NULL!	#NULL!	#NULL!
1	13603388973	0	10	3	3	0.597631	#NULL!	-0.514781	#NULL!
1	13603389033	0	10	4	2.9	0.842527	0.868989	-0.17135	-0.140425
1	13603389093	0	10	5	2	0.776376	0.551044	-0.253119	-0.59594
1	13603389154	0	10	6	1.4	0.731074	0.935026	-0.313241	-0.0671807
1	13603389214	0	10	7	1	0.739409	2.03364	-0.301904	0.709829
1	13603389274	0	10	8	0.6	0.451529	0.853458	-0.795116	-0.158459
1	13603389334	0	10	9	0.2	0.619495	1.54572	-0.478851	0.435492
1	13603389395	0	10	10	0.1	0.728439	2.95673	-0.316852	1.08408
1	13603389455	0	10	11	0.1	0.807034	1.39896	-0.21439	0.335733
1	13603389515	0	10	12	0.4	0.702879	2.38171	-0.352571	0.867819
1	13603389575	0	10	13	0.4	0.637894	1.48885	-0.449583	0.398001
1	13603389635	0	10	14	0.6	0.559122	1.69205	-0.581387	0.525942
1	13603389695	0	10	15	0.6	0.578897	3.95822	-0.546631	1.37579
1	13603389755	0	10	16	0.5	0.725266	1.00776	-0.321216	0.00772971
1	13603389814	0	10	17	0.3	0.522357	0.792633	-0.649404	-0.232395
1	13603389874	0	10	18	0.3	0.440565	1.57156	-0.819697	0.452071
1	13603389934	0	10	19	0.4	0.748477	1.86735	-0.289715	0.624519
1	13603389994	0	10	20	0.7	0.584979	3.59136	-0.536179	1.27853
1	13603390054	0	10	21	0.7	1.03239	1.01054	0.0318718	0.0104837
1	13603390114	0	10	22	0.5	0.695921	0.964375	-0.362519	-0.0362747
1	13603390174	0	10	23	0.5	1.02616	1.30489	0.0258266	0.266116
1	13603390234	0	10	24	0.3	0.822557	0.770883	-0.195337	-0.260218
1	13603390294	0	10	25	0.1	1.02121	2.07027	0.0209918	0.727681
1	13603390354	0	10	26	0.1	0.926717	0.382843	-0.0761065	-0.96013
1	13603390414	0	10	27	0.4	0.808992	0.760442	-0.211966	-0.273855
1	13603390475	0	10	28	0.7	1.05058	1.3057	0.0493409	0.266738
1	13603390535	0	10	29	1	0.908728	6.30128	-0.0957093	1.84075
1	13603390595	0	10	30	1.2	1.31194	1.22014	0.271504	0.198962
1	13603390655	0	10	31	1.6	0.998776	3.74222	-0.00122434	1.31968
1	13603390715	0	10	32	1.7	0.871875	3.60445	-0.137109	1.28217
1	13603390775	0	10	33	1.6	1.1452	0.862593	0.135578	-0.147812
1	13603390835	0	10	34	1.6	1.06976	2.01066	0.0674366	0.698465
1	13603390895	0	10	35	2	1.34098	1.04219	0.293398	0.0413251
1	13603390955	0	10	36	2.2	2.9743	11.3311	1.09001	2.42755
1	13603391020	0	10	37	2.3	1.06089	4.54031	0.0591057	1.513
1	13603391080	0	10	38	2.7	1.31007	3.51866	0.270084	1.25808
1	13603391140	0	10	39	2.5	1.2386	7.07456	0.213981	1.95651
1	13603391201	0	10	40	2	1.37223	1.49614	0.316434	0.40289
1	13603391261	0	10	41	1.6	0.736785	1.22052	-0.305458	0.19928
1	13603391321	0	10	42	1.4	1.20556	1.22052	0.186945	0.199277
1	13603391381	0	10	43	1	0.580211	#NULL!	-0.544364	#NULL!
1	13603399771	0	11	1	2.1	#NULL!	#NULL!	#NULL!	#NULL!
1	13603399831	0	11	2	2	#NULL!	#NULL!	#NULL!	#NULL!
1	13603399891	0	11	3	2.6	0.749255	#NULL!	-0.288675	#NULL!
1	13603399951	0	11	4	2.3	0.680712	2.12542	-0.384616	0.753969
1	13603400011	0	11	5	2.3	0.641381	2.6557	-0.444132	0.976709
1	13603400071	0	11	6	2	0.817282	0.582762	-0.201772	-0.539976
1	13603400131	0	11	7	1.6	0.655824	2.18698	-0.421863	0.78252
1	13603400191	0	11	8	0.7	0.631259	1.37178	-0.460039	0.316106
1	13603400251	0	11	9	0.6	0.865327	1.94058	-0.144647	0.662986
1	13603400311	0	11	10	0.1	0.895931	1.03732	-0.109892	0.0366407
1	13603400372	0	11	11	0.2	0.822845	3.94528	-0.194988	1.37252
1	13603400432	0	11	12	0.2	0.578108	1.06118	-0.547995	0.0593813
1	13603400492	0	11	13	0.1	0.658558	0.628834	-0.417702	-0.463888
1	13603400552	0	11	14	0.1	0.673481	1.95742	-0.395296	0.671626
1	13603400613	0	11	15	0.5	2.45824	3.05677	0.899447	1.11736
1	13603400673	0	11	16	0.9	0.90145	2.31586	-0.10375	0.839782
1	13603400733	0	11	17	1.2	0.659895	1.63227	-0.415674	0.489972
1	13603400793	0	11	18	1.6	1.04569	1.94879	0.0446728	0.667211
1	13603400853	0	11	19	1.7	1.29238	1.43321	0.256488	0.359918
1	13603400913	0	11	20	1.7	1.59577	2.18084	0.467354	0.779711
1	13603400973	0	11	21	1.9	1.61038	2.25361	0.476469	0.812533
1	13603401033	0	11	22	2.2	1.34424	3.61702	0.295827	1.28565
1	13603401093	0	11	23	2.5	0.999929	2.17577	-7.13515e-05	0.777383
1	13603401153	0	11	24	2.6	1.84373	5.1441	0.611792	1.63785
1	13603401213	0	11	25	2.8	1.58581	1.272	0.461094	0.24059
1	13603401275	0	11	26	2.3	2.50466	1.80062	0.918155	0.58813
1	13603401335	0	11	27	2.1	2.19696	3.69518	0.787073	1.30703
1	13603401395	0	11	28	2.1	1.45236	9.54137	0.373187	2.25564
1	13603401455	0	11	29	2.3	1.01882	1.02723	0.018646	0.0268686
1	13603401515	0	11	30	2	1.50323	6.83298	0.407615	1.92176
1	13603401575	0	11	31	2.5	1.60968	2.64122	0.476033	0.971241
1	13603401635	0	11	32	2.3	2.0539	3.92431	0.719739	1.36719
1	13603401695	0	11	33	2.1	3.25064	11.2545	1.17885	2.42077
1	13603401755	0	11	34	2.4	3.64636	12.6021	1.29373	2.53387
1	13603401815	0	11	35	3	2.23902	6.80913	0.806036	1.91826
1	13603401875	0	11	36	3.3	2.63923	4.10132	0.970488	1.41131
1	13603401935	0	11	37	4	1.70035	5.55525	0.530832	1.71474
1	13603401995	0	11	38	3.9	1.42106	10.7897	0.351404	2.37859
1	13603402055	0	11	39	3.6	2.20635	2.70825	0.791337	0.996303
1	13603402115	0	11	40	3.4	2.49201	11.9411	0.91309	2.47998
1	13603402175	0	11	41	3.4	3.39394	3.47503	1.22199	1.2456
1	13603402235	0	11	42	2.9	2.64122	17.5417	0.971241	2.86458
1	13603402295	0	11	43	3.2	0.770269	#NULL!	-0.261015	#NULL!
1	13603410554	0	12	1	3.5	0.986548	#NULL!	-0.0135436	#NULL!
1	13603410614	0	12	2	3.3	0.92669	0.897494	-0.0761366	-0.108148
1	13603410674	0	12	3	3	0.663886	1.18433	-0.409645	0.169181
1	13603410734	0	12	4	2.5	0.903138	1.47906	-0.10188	0.391404
1	13603410794	0	12	5	2	0.879401	0.479896	-0.128514	-0.734186
1	13603410854	0	12	6	1.8	0.634577	0.898592	-0.454797	-0.106926
1	13603410914	0	12	7	1.4	0.883147	0.740546	-0.124264	-0.300368
1	13603410974	0	12	8	1.3	1.31679	0.458548	0.275199	-0.77969
1	13603411034	0	12	9	1.5	0.725225	0.648751	-0.321274	-0.432706
1	13603411095	0	12	10	1.6	0.654776	2.2596	-0.423462	0.815189
1	13603411155	0	12	11	1.7	1.05369	9.11393	0.0523014	2.2098
1	13603411215	0	12	12	2	1.20256	2.28542	0.18445	0.826549
1	13603411275	0	12	13	2.1	1.52011	2.16245	0.418783	0.771242
1	13603411335	0	12	14	2.3	0.623641	0.533404	-0.472181	-0.628476
1	13603411400	0	12	15	2.3	0.726388	0.605124	-0.319671	-0.502322
1	13603411460	0	12	16	1.9	0.95017	0.642027	-0.0511144	-0.443124
1	13603411520	0	12	17	1.4	0.971207	0.397705	-0.0292161	-0.922046
1	13603411580	0	12	18	1.3	1.44928	4.27929	0.371067	1.45379
1	13603411640	0	12	19	1.5	0.949826	2.08426	-0.0514764	0.734415
1	13603411700	0	12	20	1.6	1.14361	1.44258	0.134191	0.366435
1	13603411760	0	12	21	1.8	0.907746	1.74173	-0.0967904	0.554881
1	13603411820	0	12	22	2.2	0.756178	0.88162	-0.279478	-0.125994
1	13603411880	0	12	23	2.1	0.918332	1.87844	-0.085196	0.630439
1	13603411940	0	12	24	1.8	1.10169	1.95956	0.0968419	0.672722
1	13603412005	0	12	25	1.9	0.978837	1.34652	-0.0213897	0.29752
1	13603412064	0	12	26	1.8	1.82313	0.567357	0.600555	-0.566767
1	13603412124	0	12	27	2	0.988844	4.32298	-0.0112188	1.46395
1	13603412185	0	12	28	2.5	1.10848	1.39918	0.102988	0.335888
1	13603412245	0	12	29	2.4	0.842226	1.54686	-0.171706	0.436227
1	13603412305	0	12	30	2.5	1.28159	1.23399	0.248103	0.210249
1	13603412365	0	12	31	2.8	0.972713	1.66411	-0.0276659	0.509291
1	13603412426	0	12	32	2.4	0.669818	1.98512	-0.400749	0.685678
1	13603412486	0	12	33	2.2	1.25385	1.28385	0.226216	0.249865
1	13603412546	0	12	34	2.1	1.25341	0.825624	0.225866	-0.191616
1	13603412606	0	12	35	2.1	0.976631	3.21644	-0.023646	1.16827
1	13603412666	0	12	36	2.2	1.1781	2.97009	0.163907	1.08859
1	13603412726	0	12	37	2.2	1.29035	9.891	0.254914	2.29163
1	13603412786	0	12	38	2.4	2.91484	11.1298	1.06981	2.40962
1	13603412846	0	12	39	3.1	2.90829	13.9612	1.06756	2.63628
1	13603412906	0	12	40	3.2	1.03863	3.24816	0.037903	1.17809
1	13603412966	0	12	41	3.1	0.487269	#NULL!	-0.718939	#NULL!
1	13603421585	0	13	1	2.9	#NULL!	#NULL!	#NULL!	#NULL!
1	13603421646	0	13	2	3	#NULL!	#NULL!	#NULL!	#NULL!
1	13603421706	0	13	3	2.9	0.681583	#NULL!	-0.383337	#NULL!
1	13603421766	0	13	4	2.7	0.927948	0.583963	-0.0747799	-0.537917
1	13603421826	0	13	5	2.4	0.535932	5.25182	-0.623749	1.65858
1	13603421887	0	13	6	2	0.638561	1.04315	-0.448539	0.0422419
1	13603421947	0	13	7	1.4	0.753472	0.515598	-0.283063	-0.662427
1	13603422007	0	13	8	1.1	0.648992	0.830037	-0.432334	-0.186285
1	13603422067	0	13	9	1.2	0.647061	0.78499	-0.435315	-0.242085
1	13603422127	0	13	10	1.2	0.880987	1.41156	-0.126713	0.344699
1	13603422188	0	13	11	1	0.578304	1.01368	-0.547655	0.0135919
1	13603422253	0	13	12	1.7	0.495427	0.448759	-0.702335	-0.80127
1	13603422313	0	13	13	1.6	0.778199	0.59317	-0.250773	-0.522275
1	13603422373	0	13	14	1.6	0.805741	0.585845	-0.215993	-0.5347
1	13603422433	0	13	15	2.4	0.792377	0.518794	-0.232718	-0.656248
1	13603422493	0	13	16	2.5	1.02801	1.03563	0.0276236	0.0350083
1	13603422553	0	13	17	1.9	0.784366	2.82995	-0.242879	1.04026
1	13603422614	0	13	18	2.1	0.762713	2.92202	-0.270873	1.07227
1	13603422674	0	13	19	1.8	1.01268	1.01398	0.0126052	0.0138854
1	13603422734	0	13	20	1.1	0.847654	1.90265	-0.165283	0.643248
1	13603422794	0	13	21	1	0.872512	0.122373	-0.136379	-2.10068
1	13603422854	0	13	22	1.2	1.63281	1.37946	0.490305	0.321694
1	13603422914	0	13	23	1.3	0.84884	0.879245	-0.163884	-0.128691
1	13603422978	0	13	24	1.6	1.30532	1.86923	0.266449	0.625527
1	13603423038	0	13	25	1.6	1.15295	0.530922	0.142327	-0.63314
1	13603423098	0	13	26	1.5	0.858881	1.22482	-0.152125	0.202797
1	13603423158	0	13	27	1.2	1.10794	0.901967	0.102498	-0.103177
1	13603423218	0	13	28	1	1.42189	0.820676	0.351989	-0.197627
1	13603423282	0	13	29	0.9	1.08336	1.45542	0.0800634	0.375296
1	13603423342	0	13	30	1.3	1.10185	3.40505	0.0969924	1.22526
1	13603423402	0	13	31	1.4	2.54873	1.05441	0.935596	0.0529829
1	13603423462	0	13	32	2	1.14844	4.00844	0.138403	1.3884
1	13603423522	0	13	33	2.2	1.65768	8.54916	0.505422	2.14583
1	13603423582	0	13	34	2.5	2.10582	3.64288	0.744705	1.29277
1	13603423642	0	13	35	2.8	1.59074	8.98254	0.464202	2.19528
1	13603423702	0	13	36	3.1	0.97939	2.1695	-0.020825	0.774499
1	13603423762	0	13	37	2.8	1.042	0.968286	0.0411374	-0.0322276
1	13603423823	0	13	38	2.9	1.15213	2.01257	0.141616	0.699412
1	13603423883	0	13	39	2.6	1.38086	3.82324	0.322703	1.3411
1	13603423943	0	13	40	2.2	0.945433	10.4805	-0.0561124	2.34951
1	13603424003	0	13	41	1.8	1.2594	3.08513	0.230635	1.12659
1	13603424063	0	13	42	2	1.59845	2.78557	0.469031	1.02445
1	13603424123	0	13	43	2.4	1.78686	#NULL!	0.580458	#NULL!
1	13603433249	0	14	1	3.3	0.547539	0.943779	-0.602322	-0.0578632
1	13603433310	0	14	2	2.8	1.89012	0.829816	0.636638	-0.186552
1	13603433370	0	14	3	2.7	0.843096	1.13101	-0.170675	0.123113
1	13603433430	0	14	4	2.7	0.893032	2.31483	-0.113133	0.839335
1	13603433490	0	14	5	2.9	2.42643	1.15832	0.886423	0.146971
1	13603433550	0	14	6	2.9	0.9669	0.407169	-0.0336604	-0.898527
1	13603433610	0	14	7	3.2	0.80304	0.920075	-0.219351	-0.0833001
1	13603433670	0	14	8	3.7	1.0171	1.8424	0.0169526	0.611069
1	13603433730	0	14	9	3.8	1.62801	6.76271	0.487358	1.91142
1	13603433790	0	14	10	3.6	1.46916	6.76048	0.384691	1.91109
1	13603433850	0	14	11	3.7	1.50652	1.66806	0.409805	0.511661
1	13603433910	0	14	12	4	0.854199	3.04463	-0.157591	1.11338
1	13603433970	0	14	13	4	1.06553	3.5418	0.0634742	1.26464
1	13603434031	0	14	14	4	0.994767	0.547896	-0.00524645	-0.601669
1	13603434092	0	14	15	4	1.21837	2.40493	0.197514	0.87752
1	13603434152	0	14	16	3.8	2.74759	12.0049	1.01073	2.48531
1	13603434212	0	14	17	4	1.80516	1.0907	0.590652	0.0868232
1	13603434273	0	14	18	3.7	1.46102	3.6271	0.379135	1.28843
1	13603434333	0	14	19	3.8	2.86633	8.51354	1.05303	2.14166
1	13603434393	0	14	20	3.8	1.82067	7.64009	0.599203	2.03341
1	13603434453	0	14	21	4	0.957119	2.99151	-0.0438277	1.09578
1	13603434513	0	14	22	3.9	2.30277	1.6155	0.834113	0.479646
1	13603434573	0	14	23	3.9	1.93872	1.80262	0.662029	0.589239
1	13603434633	0	14	24	4.3	1.7793	2.45367	0.57622	0.897585
1	13603434693	0	14	25	4	1.86752	5.32875	0.624611	1.67312
1	13603434753	0	14	26	4.3	1.57829	12.5664	0.45634	2.53103
1	13603434813	0	14	27	3.9	1.19535	1.34588	0.178436	0.29705
1	13603434873	0	14	28	4	1.39829	0.37253	0.335253	-0.987437
1	13603434934	0	14	29	3.4	2.83313	12.5545	1.04138	2.53008
1	13603434994	0	14	30	3.9	1.34875	0.565163	0.299181	-0.57064
1	13603435054	0	14	31	3.5	1.63363	0.828789	0.490801	-0.187789
1	13603435114	0	14	32	3.7	2.03088	6.52822	0.708468	1.87613
1	13603435174	0	14	33	4	0.656596	#NULL!	-0.420686	#NULL!
1	13603443368	0	15	1	4.2	0.839194	#NULL!	-0.175313	#NULL!
1	13603443428	0	15	2	3.5	1.45599	0.815917	0.375683	-0.203442
1	13603443488	0	15	3	3.6	1.24806	1.9124	0.221588	0.648361
1	13603443549	0	15	4	3.4	1.83683	1.84476	0.608039	0.612347
1	13603443609	0	15	5	3.4	2.40169	1.90679	0.876174	0.645423
1	13603443669	0	15	6	3.6	2.20083	4.0945	0.788834	1.40964
1	13603443729	0	15	7	4.3	1.47437	3.58128	0.38823	1.27572
1	13603443789	0	15	8	4.5	2.2367	7.35884	0.804999	1.9959
1	13603443849	0	15	9	4.7	1.43839	12.5945	0.363527	2.53326
1	13603443909	0	15	10	5.1	1.5262	5.11468	0.42278	1.63212
1	13603443969	0	15	11	4.9	2.64882	16.8349	0.974112	2.82345
1	13603444029	0	15	12	5	2.25864	2.47394	0.814761	0.905811
1	13603444089	0	15	13	4.7	2.47447	10.3904	0.906028	2.34088
1	13603444149	0	15	14	4.9	2.28859	17.5692	0.827935	2.86615
1	13603444209	0	15	15	4.5	2.16893	11.8754	0.774232	2.47447
1	13603444269	0	15	16	5	2.78655	17.9328	1.0248	2.88663
1	13603444329	0	15	17	4.4	1.34383	10.8737	0.29552	2.38635
1	13603444389	0	15	18	4.6	2.31353	8.51546	0.838776	2.14188
1	13603444450	0	15	19	4.2	3.43119	24.4599	1.23291	3.19703
1	13603444510	0	15	20	4.1	0.810219	1.95787	-0.210451	0.671857
1	13603444570	0	15	21	3.5	2.44521	10.3996	0.894133	2.34176
1	13603444630	0	15	22	3.6	1.17626	3.06885	0.162343	1.1213
1	13603444690	0	15	23	3.6	1.79123	2.58567	0.582904	0.949984
1	13603444750	0	15	24	3.7	2.64396	15.8295	0.972279	2.76187
1	13603444810	0	15	25	3.6	4.06248	20.4771	1.40179	3.0193
1	13603444870	0	15	26	3.7	1.73449	13.6171	0.550714	2.61133
1	13603444930	0	15	27	3.8	3.34552	14.0857	1.20762	2.64516
1	13603444990	0	15	28	3.6	3.37766	15.5317	1.21718	2.74288
1	13603445050	0	15	29	3.8	3.16106	13.1036	1.15091	2.57289
1	13603445110	0	15	30	4.1	3.14661	13.1738	1.14632	2.57823
1	13603445170	0	15	31	4.4	2.59193	12.8118	0.952402	2.55036
1	13603445231	0	15	32	4.3	2.74656	10.7733	1.01035	2.37707
1	13603445292	0	15	33	4.5	2.64837	6.01802	0.973946	1.79476
1	13603445352	0	15	34	4.3	2.58509	7.56521	0.949762	2.02356
1	13603445413	0	15	35	3.9	0.992754	4.06158	-0.00727255	1.40157
1	13603445473	0	15	36	3.6	1.04409	11.0927	0.0431439	2.40629
1	13603445533	0	15	37	3.4	2.8073	13.9409	1.03222	2.63483
1	13603445593	0	15	38	3.5	3.49639	12.1001	1.25173	2.49321
1	13603445653	0	15	39	4.1	1.46733	12.2909	0.383446	2.50886
1	13603445713	0	15	40	3.8	1.94057	1.41745	0.662982	0.348857
1	13603445773	0	15	41	3.8	1.73445	#NULL!	0.550689	#NULL!
2	13603280982	0	1	1	1.4	#NULL!	#NULL!	#NULL!	#NULL!
2	13603281042	0	1	2	1	#NULL!	#NULL!	#NULL!	#NULL!
2	13603281102	0	1	3	0.8	#NULL!	#NULL!	#NULL!	#NULL!
2	13603281162	0	1	4	0.1	#NULL!	#NULL!	#NULL!	#NULL!
2	13603281222	0	1	5	0.9	0.474686	#NULL!	-0.745102	#NULL!
2	13603281282	0	1	6	0.8	0.424488	1.85966	-0.856871	0.620394
2	13603281342	0	1	7	0.8	0.347881	1.06624	-1.05589	0.0641417
2	13603281402	0	1	8	0.8	0.401013	0.997556	-0.913762	-0.00244709
2	13603281462	0	1	9	0.8	0.421761	0.579552	-0.863317	-0.5455
2	13603281522	0	1	10	0	0.361524	1.39634	-1.01743	0.333856
2	13603281582	0	1	11	0	0.444565	0.508973	-0.810659	-0.675361
2	13603281642	0	1	12	0	0.312586	0.765033	-1.16288	-0.267837
2	13603281702	0	1	13	0	0.467976	2.935	-0.759338	1.07671
2	13603281761	0	1	14	0	0.58513	2.09032	-0.535921	0.737319
2	13603281821	0	1	15	0	0.409247	1.54326	-0.893436	0.433899
2	13603281881	0	1	16	0	0.358691	2.05449	-1.02529	0.720026
2	13603281941	0	1	17	0	0.414303	0.7415	-0.881158	-0.299081
2	13603282001	0	1	18	0	0.375983	0.87782	-0.978211	-0.130313
2	13603282061	0	1	19	0	0.26453	1.11895	-1.3298	0.112393
2	13603282121	0	1	20	0	0.378476	1.50576	-0.971603	0.409296
2	13603282182	0	1	21	0	0.626616	0.49706	-0.467422	-0.699045
2	13603282242	0	1	22	0	0.478166	0.319602	-0.737796	-1.14068
2	13603282302	0	1	23	0	0.591773	1.16805	-0.524632	0.155334
2	13603282362	0	1	24	0	0.471134	0.641356	-0.752612	-0.444171
2	13603282422	0	1	25	0	0.384188	1.18662	-0.956623	0.171113
2	13603282482	0	1	26	0	0.332402	1.75851	-1.10141	0.564469
2	13603282542	0	1	27	0	0.407868	0.943227	-0.896811	-0.0584482
2	13603282602	0	1	28	0	0.480526	0.480934	-0.732874	-0.732026
2	13603282663	0	1	29	0	0.402726	1.03744	-0.909499	0.0367585
2	13603282723	0	1	30	0	0.346343	1.04207	-1.06032	0.0412122
2	13603282784	0	1	31	0	0.309666	0.59303	-1.17226	-0.52251
2	13603282845	0	1	32	0	0.379204	0.912212	-0.969681	-0.0918829
2	13603282906	0	1	33	0	0.486852	0.680113	-0.719796	-0.385497
2	13603282966	0	1	34	0	0.574861	0.832212	-0.553627	-0.183668
2	13603283027	0	1	35	0	0.27256	1.00266	-1.2999	0.00265197
2	13603283087	0	1	36	0	0.321986	2.87008	-1.13325	1.05434
2	13603283147	0	1	37	0	0.487008	1.19667	-0.719474	0.179545
2	13603283207	0	1	38	0	0.421503	1.24424	-0.863927	0.218527
2	13603283267	0	1	39	0	0.713523	0.799021	-0.33754	-0.224368
2	13603283328	0	1	40	0	0.497421	0.854925	-0.698318	-0.156742
2	13603283388	0	1	41	0	0.669349	0.371151	-0.401449	-0.991147
2	13603283448	0	1	42	0	0.287298	0.995131	-1.24723	-0.00488079
2	13603283508	0	1	43	0	0.348097	1.15317	-1.05528	0.142512
2	13603283568	0	1	44	0	0.437237	1.48161	-0.82728	0.393128
2	13603283628	0	1	45	0	0.0192621	#NULL!	-3.94962	#NULL!
2	13603302739	0	2	1	0	0.350826	10.6947	-1.04746	2.36975
2	13603302799	0	2	2	0.1	0.503021	2.2723	-0.687123	0.820793
2	13603302859	0	2	3	0.7	0.385354	0.110717	-0.953594	-2.20078
2	13603302919	0	2	4	0.7	0.362038	0.566318	-1.01601	-0.5686
2	13603302979	0	2	5	0.7	0.627424	0.204651	-0.466132	-1.58645
2	13603303040	0	2	6	0.7	0.550957	0.474117	-0.596098	-0.7463
2	13603303100	0	2	7	0.6	0.347793	0.558568	-1.05615	-0.582379
2	13603303160	0	2	8	0	0.461539	0.397727	-0.773188	-0.92199
2	13603303220	0	2	9	0	0.414882	1.93135	-0.879762	0.658217
2	13603303280	0	2	10	0	0.31922	0.575282	-1.14188	-0.552894
2	13603303340	0	2	11	0	0.367353	1.6553	-1.00143	0.503981
2	13603303400	0	2	12	0.2	0.467934	1.18222	-0.759429	0.167394
2	13603303460	0	2	13	0.8	0.491441	0.49005	-0.710413	-0.713247
2	13603303520	0	2	14	0.8	0.400602	1.72454	-0.914786	0.544958
2	13603303580	0	2	15	0.8	0.431565	1.89671	-0.840337	0.640122
2	13603303641	0	2	16	1.3	0.505328	1.40512	-0.682548	0.340126
2	13603303701	0	2	17	1.1	0.40126	2.06763	-0.913146	0.726401
2	13603303762	0	2	18	0.4	0.486086	1.77433	-0.72137	0.573422
2	13603303822	0	2	19	0.4	0.541621	0.974816	-0.613188	-0.0255069
2	13603303883	0	2	20	0.4	0.545349	1.46611	-0.60633	0.382615
2	13603303943	0	2	21	0	0.635912	1.37643	-0.452696	0.319496
2	13603304003	0	2	22	0	0.506379	1.64282	-0.68047	0.496413
2	13603304063	0	2	23	0	0.702515	2.99203	-0.353089	1.09595
2	13603304124	0	2	24	0.2	0.432599	1.63219	-0.837944	0.489925
2	13603304184	0	2	25	0.2	0.430853	0.367437	-0.841989	-1.0012
2	13603304664	0	2	26	0.8	0.362302	0.824473	-1.01528	-0.193011
2	13603304724	0	2	27	0.8	0.425198	2.21038	-0.855199	0.793163
2	13603304784	0	2	28	0	0.668707	1.12259	-0.402409	0.115636
2	13603304844	0	2	29	0	0.544117	1.5342	-0.60859	0.428011
2	13603304904	0	2	30	0	0.60654	0.997796	-0.499985	-0.00220692
2	13603304964	0	2	31	0.1	0.531427	0.638078	-0.63219	-0.449294
2	13603305025	0	2	32	0.1	0.565781	1.70365	-0.569549	0.532774
2	13603305085	0	2	33	0.1	0.399959	1.89002	-0.916392	0.636586
2	13603305145	0	2	34	0.3	0.489339	2.24986	-0.714699	0.81087
2	13603305205	0	2	35	0.3	0.410611	#NULL!	-0.890108	#NULL!
2	13603305363	0	2	36	1.1	#NULL!	#NULL!	#NULL!	#NULL!
2	13603305424	0	2	37	1.1	#NULL!	#NULL!	#NULL!	#NULL!
2	13603305484	0	2	38	1.1	#NULL!	#NULL!	#NULL!	#NULL!
2	13603313547	0	3	1	0	0.47961	1.05767	-0.734782	0.0560715
2	13603313608	0	3	2	0	0.413223	2.63622	-0.883767	0.969345
2	13603313668	0	3	3	0	0.228093	0.838158	-1.478	-0.176549
2	13603313728	0	3	4	0	0.377545	0.808251	-0.974065	-0.212883
2	13603313788	0	3	5	0	0.346189	0.527445	-1.06077	-0.63971
2	13603313848	0	3	6	0	0.497554	0.576065	-0.698052	-0.551534
2	13603313908	0	3	7	0	0.43408	2.23873	-0.834526	0.805907
2	13603313968	0	3	8	0	0.413368	0.954763	-0.883417	-0.0462918
2	13603314028	0	3	9	0	0.665053	1.59687	-0.407888	0.468048
2	13603314088	0	3	10	0	0.521965	0.784411	-0.650155	-0.242822
2	13603314148	0	3	11	0	0.397708	1.44885	-0.922037	0.370767
2	13603314208	0	3	12	0	0.478761	0.620213	-0.736553	-0.477693
2	13603314269	0	3	13	0	0.374173	0.530841	-0.983036	-0.633293
2	13603314329	0	3	14	0	0.427263	1.09721	-0.850355	0.0927683
2	13603314389	0	3	15	0	0.390373	1.37554	-0.940654	0.318844
2	13603314449	0	3	16	0	0.506912	0.883487	-0.679417	-0.123879
2	13603314509	0	3	17	0	0.34789	1.42094	-1.05587	0.351317
2	13603314570	0	3	18	0	0.290184	0.960761	-1.23724	-0.0400296
2	13603314630	0	3	19	0	0.459483	0.59554	-0.777654	-0.518286
2	13603314690	0	3	20	0	0.519699	0.398498	-0.654506	-0.920053
2	13603314749	0	3	21	0	0.543568	1.04761	-0.6096	0.0465117
2	13603314809	0	3	22	0	0.302681	0.150341	-1.19508	-1.89485
2	13603314869	0	3	23	0	0.450909	1.33357	-0.796489	0.287857
2	13603314930	0	3	24	0	0.406988	0.874983	-0.898971	-0.133551
2	13603314990	0	3	25	0	0.498345	0.274113	-0.696462	-1.29421
2	13603315050	0	3	26	0	0.348283	0.284523	-1.05474	-1.25694
2	13603315110	0	3	27	0	0.317675	0.849835	-1.14673	-0.162713
2	13603315170	0	3	28	0	0.534449	0.308997	-0.626519	-1.17443
2	13603315230	0	3	29	0	0.367125	1.21187	-1.00205	0.192162
2	13603315290	0	3	30	0	0.441739	0.0454886	-0.817037	-3.09029
2	13603315350	0	3	31	0	0.429763	0.616413	-0.84452	-0.483838
2	13603315410	0	3	32	0	0.501964	0.398056	-0.689227	-0.921162
2	13603315470	0	3	33	0	0.415799	0.303132	-0.877554	-1.19359
2	13603315530	0	3	34	0	0.435299	0.0502843	-0.831723	-2.99006
2	13603315590	0	3	35	0	0.354195	0.53246	-1.03791	-0.630248
2	13603315650	0	3	36	0	0.459638	0.763951	-0.777317	-0.269251
2	13603315710	0	3	37	0	0.452338	0.421167	-0.793327	-0.864726
2	13603315770	0	3	38	0	1.81443	#NULL!	0.595769	#NULL!
2	13603324009	0	4	1	0	#NULL!	#NULL!	#NULL!	#NULL!
2	13603324069	0	4	2	0	#NULL!	#NULL!	#NULL!	#NULL!
2	13603324129	0	4	3	0	0.448091	#NULL!	-0.802759	#NULL!
2	13603324190	0	4	4	0.2	0.316202	1.13057	-1.15137	0.122724
2	13603324250	0	4	5	0.2	0.397087	0.971744	-0.923601	-0.0286633
2	13603324310	0	4	6	0.2	0.475198	1.90873	-0.744024	0.64644
2	13603324370	0	4	7	0.2	0.617717	1.38606	-0.481725	0.326468
2	13603324430	0	4	8	0.2	0.337071	1.70532	-1.08746	0.533754
2	13603324490	0	4	9	0	0.392899	2.5966	-0.934203	0.954204
2	13603324551	0	4	10	0	0.497139	1.59984	-0.698886	0.469906
2	13603324611	0	4	11	0	0.336138	1.65731	-1.09023	0.505194
2	13603324672	0	4	12	0	0.571567	1.95858	-0.559373	0.672218
2	13603324732	0	4	13	0	0.342396	3.62664	-1.07179	1.28831
2	13603324792	0	4	14	0	0.520441	0.89366	-0.653079	-0.11243
2	13603324853	0	4	15	0	0.347424	1.65714	-1.05721	0.505095
2	13603324913	0	4	16	0	0.476546	1.61863	-0.741192	0.48158
2	13603324973	0	4	17	0	0.465365	0.326692	-0.764933	-1.11874
2	13603325033	0	4	18	0	0.444456	1.88963	-0.810905	0.636378
2	13603325093	0	4	19	0	0.34372	0.966006	-1.06793	-0.0345854
2	13603325153	0	4	20	0	0.358452	0.901665	-1.02596	-0.103512
2	13603325213	0	4	21	0	0.369533	1.04931	-0.995517	0.048134
2	13603325273	0	4	22	0	0.579763	0.664021	-0.545136	-0.409442
2	13603325333	0	4	23	0	0.300983	1.55697	-1.2007	0.442739
2	13603325393	0	4	24	0	0.35317	3.62461	-1.04081	1.28775
2	13603325454	0	4	25	0	0.61886	1.68839	-0.479876	0.523774
2	13603325514	0	4	26	0	0.573761	2.28142	-0.555543	0.824796
2	13603325574	0	4	27	0	0.338077	1.22808	-1.08448	0.205455
2	13603325634	0	4	28	0	0.584419	0.953751	-0.537137	-0.0473521
2	13603325694	0	4	29	0	0.426374	0.977739	-0.852439	-0.0225121
2	13603325754	0	4	30	0	0.43958	0.958951	-0.821935	-0.0419153
2	13603325815	0	4	31	0	0.444066	1.21417	-0.811781	0.194062
2	13603325875	0	4	32	0	0.431909	0.910094	-0.839539	-0.0942078
2	13603325935	0	4	33	0	0.501021	1.21224	-0.691108	0.192468
2	13603325995	0	4	34	0	0.409916	0.815998	-0.891803	-0.203343
2	13603326055	0	4	35	0.1	0.35344	0.891926	-1.04004	-0.114372
2	13603326115	0	4	36	0.1	0.444327	1.41423	-0.811195	0.346589
2	13603326175	0	4	37	0.1	0.501397	0.911415	-0.690357	-0.0927568
2	13603326235	0	4	38	0.1	0.381748	0.935298	-0.962995	-0.0668901
2	13603326295	0	4	39	0.1	0.287741	0.859706	-1.2457	-0.151165
2	13603326355	0	4	40	0	0.376102	1.16458	-0.977894	0.152361
2	13603326415	0	4	41	0	0.430106	1.21889	-0.843723	0.197942
2	13603326476	0	4	42	0	0.313712	6.6649	-1.15928	1.89686
2	13603326536	0	4	43	0	0.225995	6.48594	-1.48724	1.86964
2	13603334916	0	5	1	0	0.340693	#NULL!	-1.07677	#NULL!
2	13603334976	0	5	2	0.5	0.450466	1.54546	-0.797472	0.43532
2	13603335036	0	5	3	0.4	0.416853	0.968705	-0.875021	-0.0317954
2	13603335096	0	5	4	0.4	0.504483	1.59474	-0.684222	0.466709
2	13603335156	0	5	5	0.4	0.392035	0.355642	-0.936404	-1.03383
2	13603335216	0	5	6	0.4	0.469854	2.01424	-0.755333	0.70024
2	13603335276	0	5	7	0	0.49897	0.946784	-0.695209	-0.0546846
2	13603335336	0	5	8	0	0.305811	1.09954	-1.18479	0.0948894
2	13603335397	0	5	9	0	0.535672	1.61473	-0.624233	0.479168
2	13603335457	0	5	10	0	0.441797	2.25342	-0.816905	0.812448
2	13603335517	0	5	11	0.4	0.483419	2.3781	-0.726871	0.866301
2	13603335578	0	5	12	0.4	0.498525	2.36124	-0.696102	0.859186
2	13603335638	0	5	13	0.9	0.38156	1.07786	-0.963487	0.0749734
2	13603335699	0	5	14	0.9	0.766798	1.05437	-0.265532	0.05294
2	13603335759	0	5	15	0.9	0.580528	0.814953	-0.543818	-0.204624
2	13603335820	0	5	16	0.6	0.709034	3.7468	-0.343851	1.3209
2	13603335880	0	5	17	0.6	0.703132	1.98541	-0.35221	0.685828
2	13603335941	0	5	18	0.1	0.549378	0.369924	-0.598968	-0.994458
2	13603336001	0	5	19	0.2	0.381984	0.0971275	-0.962376	-2.33173
2	13603336061	0	5	20	0.2	0.570605	0.560501	-0.561058	-0.578924
2	13603336121	0	5	21	0.2	0.498353	1.83832	-0.696447	0.608851
2	13603336181	0	5	22	0.2	0.638976	1.95323	-0.447889	0.669487
2	13603336241	0	5	23	0.2	0.627587	0.165598	-0.465872	-1.79819
2	13603336301	0	5	24	0	0.809578	0.858136	-0.211242	-0.152992
2	13603336362	0	5	25	0.8	0.400896	0.19323	-0.914054	-1.64387
2	13603336422	0	5	26	1.4	0.892384	1.00986	-0.113859	0.00981025
2	13603336482	0	5	27	1.8	0.853708	1.48915	-0.158166	0.398209
2	13603336543	0	5	28	2.5	0.760766	1.0773	-0.273429	0.0744623
2	13603336603	0	5	29	3.2	0.442753	1.38755	-0.814743	0.327538
2	13603336663	0	5	30	2.9	0.911262	0.842729	-0.0929248	-0.17111
2	13603336723	0	5	31	3	0.746734	0.29295	-0.292047	-1.22775
2	13603336783	0	5	32	3.1	0.63388	0.254474	-0.455896	-1.36856
2	13603336843	0	5	33	2.7	0.768183	0.425501	-0.263727	-0.854489
2	13603336904	0	5	34	2.5	1.23681	1.01302	0.212539	0.0129358
2	13603336964	0	5	35	2.7	0.875454	1.34683	-0.133013	0.297752
2	13603337024	0	5	36	2.7	1.17341	0.545888	0.159911	-0.605341
2	13603337084	0	5	37	2.7	0.756165	0.73627	-0.279496	-0.306159
2	13603337144	0	5	38	3	0.725817	3.45005	-0.320457	1.23839
2	13603337204	0	5	39	3	0.60159	2.43733	-0.50818	0.890905
2	13603337264	0	5	40	3	0.965662	2.80373	-0.0349413	1.03095
2	13603337324	0	5	41	2.6	0.732575	#NULL!	-0.311189	#NULL!
2	13603346574	0	6	1	0	#NULL!	#NULL!	#NULL!	#NULL!
2	13603346634	0	6	2	0	#NULL!	#NULL!	#NULL!	#NULL!
2	13603346694	0	6	3	0	#NULL!	#NULL!	#NULL!	#NULL!
2	13603346754	0	6	4	0.1	0.233765	#NULL!	-1.45344	#NULL!
2	13603346814	0	6	5	0.1	0.367307	1.12213	-1.00156	0.115225
2	13603346875	0	6	6	0.1	0.406065	1.34816	-0.901243	0.298743
2	13603346935	0	6	7	0.1	0.384103	1.72823	-0.956845	0.547096
2	13603346995	0	6	8	0.1	0.322125	2.09099	-1.13281	0.737636
2	13603347056	0	6	9	0	0.364428	2.14063	-1.00943	0.761099
2	13603347116	0	6	10	0	0.353484	1.93863	-1.03992	0.661984
2	13603347177	0	6	11	0	0.287392	0.95259	-1.24691	-0.0485705
2	13603347237	0	6	12	0	0.455261	2.57691	-0.786883	0.94659
2	13603347298	0	6	13	0	0.406651	1.58381	-0.899801	0.459831
2	13603347358	0	6	14	0	0.52097	0.849434	-0.652062	-0.163185
2	13603347418	0	6	15	0	0.364339	1.73784	-1.00967	0.552644
2	13603347478	0	6	16	0	0.49367	0.76735	-0.705889	-0.264813
2	13603347538	0	6	17	0	0.409405	0.536449	-0.893049	-0.622784
2	13603347598	0	6	18	0	0.363214	0.664075	-1.01276	-0.40936
2	13603347658	0	6	19	0	0.382098	1.2938	-0.962079	0.257584
2	13603347718	0	6	20	0	0.486802	1.29318	-0.719898	0.257102
2	13603347778	0	6	21	0	0.280302	0.333299	-1.27189	-1.09872
2	13603347839	0	6	22	0	0.393911	0.679666	-0.93163	-0.386154
2	13603347899	0	6	23	0	0.475788	0.870929	-0.742783	-0.138195
2	13603347959	0	6	24	0	0.296042	0.81482	-1.21725	-0.204787
2	13603348020	0	6	25	0	0.668986	0.642335	-0.401993	-0.442645
2	13603348080	0	6	26	0	0.458928	1.02427	-0.778862	0.0239772
2	13603348139	0	6	27	0	0.451909	0.988925	-0.794275	-0.0111369
2	13603348201	0	6	28	0	0.528862	1.25719	-0.637027	0.228879
2	13603348261	0	6	29	0	0.512857	0.341728	-0.667758	-1.07374
2	13603348321	0	6	30	0	0.353913	2.07943	-1.0387	0.732092
2	13603348381	0	6	31	0	0.316629	0.148731	-1.15003	-1.90561
2	13603348441	0	6	32	0	0.440724	0.874852	-0.819337	-0.133701
2	13603348501	0	6	33	0	0.404411	0.709974	-0.905324	-0.342527
2	13603348562	0	6	34	0	0.256042	1.02493	-1.36241	0.024629
2	13603348622	0	6	35	0	0.329571	0.99388	-1.10996	-0.00613918
2	13603348682	0	6	36	0	0.261969	0.159949	-1.33953	-1.8329
2	13603348742	0	6	37	0	0.323618	0.292738	-1.12819	-1.22848
2	13603348802	0	6	38	0	0.348731	0.719303	-1.05345	-0.329472
2	13603348862	0	6	39	0	0.428695	0.0757816	-0.847011	-2.5799
2	13603348922	0	6	40	0	0.417997	0.172994	-0.87228	-1.7545
2	13603348982	0	6	41	0	0.418345	0.80473	-0.871448	-0.217249
2	13603349042	0	6	42	0	0.419223	0.455926	-0.869353	-0.785426
2	13603349103	0	6	43	0	0.374317	0.178483	-0.982652	-1.72326
2	13603349163	0	6	44	0	0.133483	#NULL!	-2.01378	#NULL!
2	13603357009	0	7	1	0.3	#NULL!	#NULL!	#NULL!	#NULL!
2	13603357069	0	7	2	0.2	#NULL!	#NULL!	#NULL!	#NULL!
2	13603357129	0	7	3	0.3	#NULL!	#NULL!	#NULL!	#NULL!
2	13603357190	0	7	4	0.4	#NULL!	#NULL!	#NULL!	#NULL!
2	13603357250	0	7	5	0.2	#NULL!	#NULL!	#NULL!	#NULL!
2	13603357310	0	7	6	0.4	0.697541	#NULL!	-0.360195	#NULL!
2	13603357371	0	7	7	0.6	0.280217	2.0527	-1.27219	0.719155
2	13603357431	0	7	8	0.4	0.565496	0.288474	-0.570051	-1.24315
2	13603357491	0	7	9	0.4	0.429827	0.199662	-0.844373	-1.61113
2	13603357551	0	7	10	0.4	0.387358	0.625212	-0.948406	-0.469664
2	13603357611	0	7	11	0.2	0.475667	0.482329	-0.743037	-0.729129
2	13603357672	0	7	12	0	0.419895	0.347422	-0.86775	-1.05722
2	13603357732	0	7	13	0	0.567716	4.61158	-0.566133	1.52857
2	13603357792	0	7	14	0	0.32998	0.47964	-1.10872	-0.734719
2	13603357852	0	7	15	0	0.640956	1.90738	-0.444795	0.645728
2	13603357912	0	7	16	0	0.725876	1.74894	-0.320376	0.559011
2	13603357972	0	7	17	0.5	0.647609	1.76214	-0.434468	0.566529
2	13603358032	0	7	18	0.9	0.829788	3.17849	-0.186585	1.15641
2	13603358092	0	7	19	1.3	0.731611	2.71097	-0.312507	0.997308
2	13603358153	0	7	20	2	0.833185	1.94342	-0.182499	0.664447
2	13603358213	0	7	21	2.2	0.480351	2.72096	-0.733238	1.00099
2	13603358273	0	7	22	2.2	0.697754	6.3864	-0.359889	1.85417
2	13603358333	0	7	23	2.3	0.59294	3.2574	-0.522663	1.18093
2	13603358393	0	7	24	2.2	0.800429	2.41993	-0.222608	0.88374
2	13603358453	0	7	25	2	0.541904	2.45673	-0.612667	0.898832
2	13603358513	0	7	26	2.6	0.827758	3.91406	-0.189034	1.36458
2	13603358574	0	7	27	2.7	0.86941	1.9073	-0.139941	0.645689
2	13603358634	0	7	28	2.7	0.890442	4.17611	-0.116037	1.42938
2	13603358694	0	7	29	2.8	0.890038	2.97757	-0.116491	1.09111
2	13603358754	0	7	30	2.8	0.74974	2.73323	-0.288029	1.00548
2	13603358814	0	7	31	2.3	0.880906	2.31214	-0.126805	0.838173
2	13603358874	0	7	32	2.2	0.792917	3.77048	-0.232037	1.3272
2	13603358934	0	7	33	1.8	0.977461	4.6563	-0.0227969	1.53822
2	13603358995	0	7	34	2	0.520591	1.32538	-0.65279	0.281698
2	13603359055	0	7	35	1.5	0.461171	0.242433	-0.773986	-1.41703
2	13603359115	0	7	36	1.2	0.430708	0.688254	-0.842326	-0.373597
2	13603359175	0	7	37	0.8	0.449976	0.861686	-0.798562	-0.148864
2	13603359236	0	7	38	0.6	0.374644	1.07627	-0.981779	0.0735037
2	13603359296	0	7	39	0.1	0.329316	1.91065	-1.11074	0.647442
2	13603359356	0	7	40	0.1	0.489947	0.985301	-0.713459	-0.0148076
2	13603359416	0	7	41	0.1	0.302804	0.324568	-1.19467	-1.12526
2	13603359476	0	7	42	0	0.480171	0.441375	-0.733613	-0.817861
2	13603359537	0	7	43	0	0.502364	1.73777	-0.688431	0.552603
2	13603359597	0	7	44	0	0.339349	3.09116	-1.08072	1.12854
2	13603359657	0	7	45	0	0.510499	2.20095	-0.672366	0.788889
2	13603359717	0	7	46	0	0.93006	#NULL!	-0.0725059	#NULL!
2	13603369196	0	8	1	0	0.327559	0.687582	-1.11609	-0.374574
2	13603369256	0	8	2	0	0.333375	0.698784	-1.09849	-0.358413
2	13603369316	0	8	3	0	0.411315	1.67	-0.888395	0.512823
2	13603369376	0	8	4	0	0.548205	0.812482	-0.601105	-0.207661
2	13603369436	0	8	5	0	0.465123	1.06044	-0.765453	0.0586834
2	13603369496	0	8	6	0	0.394207	0.801838	-0.930879	-0.220849
2	13603369557	0	8	7	0	0.790541	9.85594	-0.235038	2.28807
2	13603369617	0	8	8	0	0.393916	1.7219	-0.931618	0.543431
2	13603369677	0	8	9	0	0.486917	1.59953	-0.719662	0.469709
2	13603369737	0	8	10	0	0.803404	2.62595	-0.218898	0.965443
2	13603369798	0	8	11	0	0.617392	1.5761	-0.48225	0.454951
2	13603369858	0	8	12	0	0.504414	1.09957	-0.684358	0.0949207
2	13603369918	0	8	13	0	0.713157	2.21412	-0.338053	0.794856
2	13603369978	0	8	14	0.2	0.841459	1.43881	-0.172618	0.363816
2	13603370038	0	8	15	0.5	0.648235	1.1112	-0.433502	0.105444
2	13603370098	0	8	16	0.8	0.731377	1.2396	-0.312827	0.21479
2	13603370158	0	8	17	0.8	0.488716	1.00203	-0.715973	0.00202356
2	13603370218	0	8	18	0.8	0.824805	2.25767	-0.192609	0.814333
2	13603370278	0	8	19	0.6	0.768242	2.21805	-0.26365	0.79663
2	13603370339	0	8	20	0.7	0.629098	1.52075	-0.463468	0.419201
2	13603370399	0	8	21	0.4	0.437899	1.61307	-0.825767	0.478138
2	13603370459	0	8	22	0.4	0.547584	0.949394	-0.602239	-0.0519316
2	13603370519	0	8	23	0.4	0.298341	0.219123	-1.20952	-1.51812
2	13603370579	0	8	24	0.4	0.453912	1.08919	-0.789851	0.085431
2	13603370639	0	8	25	0	0.468526	1.10744	-0.758164	0.102052
2	13603370699	0	8	26	0	0.431641	0.540592	-0.840161	-0.61509
2	13603370759	0	8	27	0.1	0.537438	1.17853	-0.620941	0.164269
2	13603370819	0	8	28	0.2	0.574085	0.0415192	-0.554977	-3.1816
2	13603370879	0	8	29	0.2	0.471601	1.17334	-0.751621	0.159857
2	13603370939	0	8	30	1	0.49786	1.04852	-0.697437	0.0473819
2	13603370999	0	8	31	1.5	0.816065	0.876194	-0.203262	-0.132168
2	13603371059	0	8	32	1.7	0.949936	0.644615	-0.0513607	-0.439103
2	13603371120	0	8	33	2.3	1.03173	0.862202	0.0312332	-0.148265
2	13603371180	0	8	34	2.6	1.11496	1.01464	0.108815	0.0145297
2	13603371240	0	8	35	2.3	0.662107	1.21222	-0.412328	0.192453
2	13603371300	0	8	36	2.3	0.848013	0.600658	-0.164859	-0.50973
2	13603371360	0	8	37	2.6	0.964914	6.01313	-0.0357163	1.79395
2	13603371420	0	8	38	2.2	0.526837	2.63451	-0.640864	0.968695
2	13603371480	0	8	39	1.9	1.41911	#NULL!	0.350029	#NULL!
2	13603379036	0	9	1	0.4	0.654146	#NULL!	-0.424424	#NULL!
2	13603379096	0	9	2	0.3	0.380818	1.50413	-0.965435	0.408216
2	13603379156	0	9	3	0.2	0.485205	0.886645	-0.723184	-0.12031
2	13603379216	0	9	4	0.2	0.567621	1.53553	-0.566302	0.428876
2	13603379277	0	9	5	0	0.385316	1.06763	-0.953692	0.0654383
2	13603379337	0	9	6	0	0.444563	1.91527	-0.810664	0.649858
2	13603379397	0	9	7	0	0.39368	0.180015	-0.932217	-1.71471
2	13603379457	0	9	8	0	0.577684	1.27389	-0.548728	0.242077
2	13603379517	0	9	9	0	0.557146	1.11076	-0.584928	0.105046
2	13603379577	0	9	10	0.5	0.560804	0.580998	-0.578384	-0.543008
2	13603379637	0	9	11	1.2	0.580721	1.70628	-0.543485	0.534313
2	13603379698	0	9	12	1.6	0.794389	1.9775	-0.230182	0.681832
2	13603379758	0	9	13	1.8	0.843517	3.24827	-0.170175	1.17812
2	13603379818	0	9	14	2.4	0.850513	2.67264	-0.161916	0.983067
2	13603379878	0	9	15	2.5	0.801184	9.25699	-0.221665	2.22538
2	13603379938	0	9	16	1.8	1.01245	3.49375	0.0123761	1.25098
2	13603379998	0	9	17	1.6	1.01257	2.19848	0.0124881	0.787766
2	13603380058	0	9	18	2.1	0.718131	1.99398	-0.331103	0.690135
2	13603380118	0	9	19	2	0.790941	2.68182	-0.234532	0.986496
2	13603380178	0	9	20	2.1	0.715741	2.0632	-0.334437	0.724258
2	13603380239	0	9	21	2.8	0.890716	3.17446	-0.115729	1.15514
2	13603380299	0	9	22	2.9	0.718651	2.12183	-0.330379	0.752281
2	13603380359	0	9	23	2.7	0.717041	1.49601	-0.332623	0.402804
2	13603380419	0	9	24	2.5	1.10687	2.26778	0.101535	0.818803
2	13603380479	0	9	25	2.3	0.834856	1.50063	-0.180496	0.405884
2	13603380539	0	9	26	2	0.909206	2.85132	-0.0951835	1.04778
2	13603380599	0	9	27	2	0.669225	2.75245	-0.401635	1.01249
2	13603380659	0	9	28	2.2	0.470104	1.87413	-0.754801	0.628146
2	13603380719	0	9	29	2.4	0.668205	1.53311	-0.40316	0.427302
2	13603380779	0	9	30	2.3	0.715358	0.814857	-0.334972	-0.204743
2	13603380839	0	9	31	2.2	0.575558	1.25552	-0.552416	0.22755
2	13603380899	0	9	32	2.4	0.654544	2.64517	-0.423816	0.972735
2	13603380960	0	9	33	2	0.835072	2.77611	-0.180237	1.02105
2	13603381020	0	9	34	1.8	0.665685	2.66051	-0.406939	0.978517
2	13603381080	0	9	35	1.7	0.632302	2.90255	-0.458387	1.06559
2	13603381140	0	9	36	1.8	0.929499	3.05322	-0.07311	1.1162
2	13603381200	0	9	37	2.1	0.646728	2.23382	-0.435829	0.803714
2	13603381260	0	9	38	2.5	0.994638	2.23082	-0.00537598	0.80237
2	13603381320	0	9	39	2.5	0.62191	5.25789	-0.47496	1.65973
2	13603388855	0	10	1	0	0.3306	2.06135	-1.10685	0.723361
2	13603388915	0	10	2	0.1	0.4248	0.275323	-0.856138	-1.28981
2	13603388975	0	10	3	0.5	0.425178	0.131892	-0.855247	-2.02577
2	13603389035	0	10	4	1.2	0.468038	0.186359	-0.759206	-1.68008
2	13603389095	0	10	5	1.2	0.47441	0.303426	-0.745683	-1.19262
2	13603389156	0	10	6	1.2	0.433703	3.48815	-0.835396	1.24937
2	13603389216	0	10	7	1.1	0.382418	1.00198	-0.961241	0.00198008
2	13603389276	0	10	8	0.7	0.498328	1.10669	-0.696496	0.101374
2	13603389336	0	10	9	0	0.642794	0.595019	-0.44193	-0.519163
2	13603389397	0	10	10	0	0.609066	1.5568	-0.495829	0.442631
2	13603389457	0	10	11	0	0.870036	1.54827	-0.13922	0.437139
2	13603389517	0	10	12	0	0.589479	0.716073	-0.528516	-0.333973
2	13603389577	0	10	13	0	0.403734	0.826428	-0.906999	-0.190643
2	13603389637	0	10	14	0	0.683947	2.33763	-0.379875	0.849138
2	13603389697	0	10	15	0	0.61408	0.960746	-0.48763	-0.040045
2	13603389758	0	10	16	0.2	0.754381	2.0477	-0.281858	0.716719
2	13603389818	0	10	17	0.4	0.809672	2.45364	-0.211126	0.897573
2	13603389878	0	10	18	0.5	0.690347	1.9419	-0.370561	0.663666
2	13603389938	0	10	19	0.5	0.853963	4.39462	-0.157868	1.48038
2	13603389998	0	10	20	1.3	1.06383	10.5215	0.0618734	2.35342
2	13603390058	0	10	21	1.8	0.45938	1.96838	-0.777879	0.677212
2	13603390118	0	10	22	1.8	0.421008	1.3093	-0.865103	0.269492
2	13603390178	0	10	23	1.8	0.486774	0.766357	-0.719955	-0.266107
2	13603390238	0	10	24	2.5	0.410534	0.432633	-0.890296	-0.837866
2	13603390298	0	10	25	2.6	0.343825	0.802065	-1.06762	-0.220566
2	13603390360	0	10	26	2.8	0.5115	1.57085	-0.670409	0.451615
2	13603390421	0	10	27	2.7	0.622297	1.58564	-0.474337	0.460986
2	13603390481	0	10	28	2.5	0.453391	1.58726	-0.790999	0.462008
2	13603390541	0	10	29	2.9	0.39746	1.99589	-0.922661	0.691092
2	13603390722	0	10	30	2.3	0.676214	2.8617	-0.391246	1.05142
2	13603390782	0	10	31	3.4	0.641362	1.77847	-0.444162	0.575756
2	13603390842	0	10	32	2.3	0.80545	1.51357	-0.216354	0.41447
2	13603390902	0	10	33	2.7	0.599462	1.57965	-0.511722	0.457202
2	13603390962	0	10	34	2.4	0.642558	3.63336	-0.442298	1.29016
2	13603391022	0	10	35	2.4	0.757078	1.86859	-0.278289	0.625184
2	13603391083	0	10	36	1.2	0.755322	4.00443	-0.28061	1.3874
2	13603391143	0	10	37	1.2	0.887085	2.91866	-0.119814	1.07113
2	13603391383	0	10	38	1.3	1.10703	#NULL!	0.10168	#NULL!
2	13603399910	0	11	1	0	0.580375	#NULL!	-0.544082	#NULL!
2	13603399970	0	11	2	0	0.671451	2.48369	-0.398315	0.909747
2	13603400030	0	11	3	0	0.613212	9.53558	-0.489045	2.25503
2	13603400091	0	11	4	0	0.5094	2.25749	-0.674521	0.814254
2	13603400151	0	11	5	0.2	0.527839	1.92762	-0.638964	0.656286
2	13603400211	0	11	6	0.6	0.364615	0.985948	-1.00891	-0.0141521
2	13603400271	0	11	7	0.8	0.560457	1.123	-0.579002	0.116005
2	13603400331	0	11	8	0.8	0.525061	0.368367	-0.64424	-0.998676
2	13603400391	0	11	9	0.8	0.389454	1.04141	-0.943009	0.0405753
2	13603400452	0	11	10	0.8	0.434798	2.14074	-0.832874	0.761152
2	13603400512	0	11	11	0.6	0.420956	1.41872	-0.865227	0.349755
2	13603400572	0	11	12	0.5	0.719285	1.10428	-0.329497	0.0991926
2	13603400632	0	11	13	0.5	0.445804	0.346857	-0.807875	-1.05884
2	13603400692	0	11	14	0.5	0.755835	0.831804	-0.279932	-0.184158
2	13603400752	0	11	15	0.5	0.476608	1.16883	-0.741062	0.156006
2	13603400812	0	11	16	0.4	0.654927	1.53422	-0.423231	0.428025
2	13603400872	0	11	17	0.3	0.442298	0.897243	-0.815771	-0.108429
2	13603400933	0	11	18	0.3	0.464945	0.670368	-0.765835	-0.399929
2	13603400993	0	11	19	0.6	0.453054	0.846704	-0.791744	-0.166404
2	13603401053	0	11	20	0.4	0.572344	1.68567	-0.558015	0.522165
2	13603401113	0	11	21	0.4	0.539115	5.00987	-0.617826	1.61141
2	13603401174	0	11	22	1	0.452594	1.00503	-0.792759	0.00501965
2	13603401234	0	11	23	1.3	0.556376	2.27872	-0.586311	0.823614
2	13603401294	0	11	24	1.2	0.548886	2.40676	-0.599864	0.878283
2	13603401355	0	11	25	2.2	0.484098	0.86538	-0.725468	-0.144587
2	13603401416	0	11	26	3.3	0.421787	0.657194	-0.863256	-0.419776
2	13603401476	0	11	27	2.6	0.645207	1.48351	-0.438184	0.39441
2	13603401536	0	11	28	3.1	0.652294	1.22678	-0.427261	0.204393
2	13603401599	0	11	29	2.9	0.424139	1.92849	-0.857695	0.656736
2	13603401659	0	11	30	2.4	1.07316	1.33169	0.0706077	0.286448
2	13603401719	0	11	31	1.9	0.632138	1.06433	-0.458647	0.062349
2	13603401779	0	11	32	2.8	0.825962	1.17765	-0.191206	0.163522
2	13603401839	0	11	33	2.6	0.654829	0.699066	-0.423381	-0.358009
2	13603401900	0	11	34	3.4	0.787675	2.55387	-0.23867	0.937609
2	13603401960	0	11	35	3.8	0.529747	9.78194	-0.635356	2.28054
2	13603402021	0	11	36	3.8	0.696295	1.60429	-0.361982	0.47268
2	13603402083	0	11	37	3.8	0.772431	2.6634	-0.258213	0.979603
2	13603402144	0	11	38	3.3	0.635185	3.52232	-0.453839	1.25912
2	13603402204	0	11	39	3.3	0.469503	2.79486	-0.75608	1.02778
2	13603402264	0	11	40	3	0.485913	6.54492	-0.721727	1.87869
2	13603402325	0	11	41	2.9	0.504435	#NULL!	-0.684317	#NULL!
2	13603410508	0	12	1	0	#NULL!	#NULL!	#NULL!	#NULL!
2	13603410569	0	12	2	0.2	0.737099	#NULL!	-0.305034	#NULL!
2	13603410632	0	12	3	0.5	0.336671	3.82349	-1.08865	1.34116
2	13603410692	0	12	4	0.5	0.499597	3.58483	-0.693954	1.27671
2	13603410752	0	12	5	0.5	0.499182	2.953	-0.694785	1.08282
2	13603410812	0	12	6	0.5	0.644725	2.31662	-0.438931	0.840109
2	13603410872	0	12	7	0.3	0.338627	0.462015	-1.08286	-0.772158
2	13603410932	0	12	8	0	0.291127	0.883133	-1.234	-0.12428
2	13603410992	0	12	9	0	0.363055	0.721718	-1.0132	-0.326121
2	13603411052	0	12	10	0	0.43973	0.806217	-0.821595	-0.215403
2	13603411112	0	12	11	0	0.377731	1.4619	-0.973573	0.379739
2	13603411172	0	12	12	0	0.474768	0.595313	-0.744929	-0.518667
2	13603411232	0	12	13	0	0.521667	0.849006	-0.650726	-0.16369
2	13603411293	0	12	14	0	0.587824	0.480181	-0.531328	-0.733592
2	13603411353	0	12	15	0	0.549882	3.22976	-0.598052	1.17241
2	13603411413	0	12	16	0	0.991971	1.35675	-0.00806112	0.305095
2	13603411473	0	12	17	0	0.556123	0.623911	-0.586765	-0.471748
2	13603411533	0	12	18	0	0.460285	0.228777	-0.775909	-1.47501
2	13603411593	0	12	19	0	0.433428	0.912327	-0.83603	-0.0917569
2	13603411653	0	12	20	0	0.56205	0.420614	-0.576164	-0.866039
2	13603411713	0	12	21	0	0.260114	1.74376	-1.34663	0.556041
2	13603411773	0	12	22	0	0.529245	0.838354	-0.636303	-0.176315
2	13603411833	0	12	23	0	0.939507	0.58668	-0.0623996	-0.533276
2	13603411893	0	12	24	0	0.656956	1.62343	-0.420138	0.48454
2	13603411953	0	12	25	0	0.814432	0.933426	-0.205265	-0.0688937
2	13603412013	0	12	26	0.2	0.66087	0.1071	-0.414198	-2.23399
2	13603412073	0	12	27	0.2	0.507554	0.40926	-0.678153	-0.893404
2	13603412133	0	12	28	0.5	0.597175	0.12864	-0.515546	-2.05073
2	13603412194	0	12	29	0.6	0.885213	0.269732	-0.121927	-1.31032
2	13603412254	0	12	30	1.1	0.861258	0.0420051	-0.149361	-3.16996
2	13603412314	0	12	31	1.7	0.489507	0.573895	-0.714357	-0.555308
2	13603412374	0	12	32	2.5	0.675179	1.2752	-0.392778	0.243102
2	13603412434	0	12	33	2.6	0.588964	2.94523	-0.529391	1.08019
2	13603412494	0	12	34	3.3	1.09706	0.899352	0.0926305	-0.10608
2	13603412554	0	12	35	3.4	0.901887	0.346362	-0.103266	-1.06027
2	13603412614	0	12	36	2.9	1.07309	0.573084	0.0705436	-0.556723
2	13603412674	0	12	37	2.9	1.7221	10.2706	0.543545	2.32929
2	13603412734	0	12	38	3.1	0.496709	0.930373	-0.699752	-0.0721697
2	13603412794	0	12	39	2.2	0.738743	1.0706	-0.302805	0.0682226
2	13603412854	0	12	40	2.1	0.639448	1.31933	-0.44715	0.277124
2	13603412914	0	12	41	2.5	0.716017	4.83496	-0.334052	1.57587
2	13603412974	0	12	42	2.1	0.182609	#NULL!	-1.70041	#NULL!
2	13603421598	0	13	1	0	#NULL!	#NULL!	#NULL!	#NULL!
2	13603421664	0	13	2	0.7	#NULL!	#NULL!	#NULL!	#NULL!
2	13603421724	0	13	3	0.9	0.492568	#NULL!	-0.708123	#NULL!
2	13603421784	0	13	4	0.9	0.482858	3.98492	-0.728033	1.38252
2	13603421844	0	13	5	0.9	0.682007	2.09263	-0.382715	0.738422
2	13603421904	0	13	6	0.9	0.342207	1.18601	-1.07234	0.170598
2	13603421964	0	13	7	0.3	0.863517	2.09631	-0.146742	0.740179
2	13603422024	0	13	8	0	0.482039	1.52948	-0.729731	0.424927
2	13603422084	0	13	9	0	0.898376	3.75173	-0.107166	1.32222
2	13603422144	0	13	10	0	0.73542	0.614649	-0.307313	-0.486704
2	13603422205	0	13	11	0	0.804221	1.25187	-0.217881	0.224636
2	13603422265	0	13	12	0	0.761	0.162354	-0.273121	-1.81798
2	13603422325	0	13	13	0.1	0.592251	2.47467	-0.523825	0.906108
2	13603422386	0	13	14	0.4	0.652628	1.18433	-0.426748	0.169177
2	13603422447	0	13	15	0.6	1.11665	0.46675	0.110334	-0.761962
2	13603422507	0	13	16	0.8	1.39206	1.44025	0.330783	0.364815
2	13603422567	0	13	17	1.3	0.734764	1.15394	-0.308206	0.14318
2	13603422627	0	13	18	1.6	1.07945	0.394416	0.0764474	-0.930349
2	13603422687	0	13	19	1.8	1.23432	1.3714	0.210523	0.315834
2	13603422748	0	13	20	2.1	0.811082	3.1238	-0.209386	1.13905
2	13603422808	0	13	21	1.9	0.391608	6.3614	-0.937495	1.85025
2	13603422868	0	13	22	1.7	0.913707	1.98048	-0.0902453	0.683339
2	13603422928	0	13	23	1.7	0.896184	4.96919	-0.109609	1.60326
2	13603422988	0	13	24	1.4	0.675434	3.15156	-0.392399	1.1479
2	13603423048	0	13	25	1.4	0.753656	6.1808	-0.282819	1.82145
2	13603423109	0	13	26	1.9	0.89106	5.18416	-0.115343	1.64561
2	13603423168	0	13	27	2	0.579013	2.79623	-0.54643	1.02827
2	13603423228	0	13	28	1.8	0.61391	0.658338	-0.487908	-0.418037
2	13603423289	0	13	29	2.2	0.849901	2.38521	-0.162635	0.869287
2	13603423350	0	13	30	2.2	0.687489	4.17593	-0.374709	1.42934
2	13603423412	0	13	31	2.4	1.20411	5.64957	0.185737	1.73158
2	13603423473	0	13	32	2.3	0.419461	1.12625	-0.868784	0.118894
2	13603423534	0	13	33	2	0.351528	0.919288	-1.04547	-0.0841555
2	13603423594	0	13	34	1.9	0.319872	0.822399	-1.13984	-0.195529
2	13603423654	0	13	35	1.4	0.694826	1.14252	-0.364094	0.133237
2	13603423714	0	13	36	0.7	0.716165	0.919105	-0.333845	-0.084355
2	13603423774	0	13	37	0.5	0.596243	1.47335	-0.517107	0.387541
2	13603423834	0	13	38	0.5	0.71117	2.6376	-0.340843	0.969869
2	13603423894	0	13	39	0.4	0.789586	1.97346	-0.236246	0.67979
2	13603423954	0	13	40	0.4	0.798017	1.01836	-0.225625	0.0181948
2	13603424014	0	13	41	1	0.896976	0.618173	-0.108726	-0.480986
2	13603424075	0	13	42	2.1	0.694578	2.63319	-0.364451	0.968195
2	13603424135	0	13	43	2.4	0.279632	#NULL!	-1.27428	#NULL!
2	13603432818	0	14	1	0.5	0.4707	2.75276	-0.753535	1.0126
2	13603432878	0	14	2	0.4	0.352702	3.54596	-1.04213	1.26581
2	13603432938	0	14	3	0.5	0.415951	1.86593	-0.877188	0.623759
2	13603432998	0	14	4	0.6	0.866309	0.799152	-0.143514	-0.224204
2	13603433058	0	14	5	0.6	0.650208	1.13995	-0.430464	0.130988
2	13603433118	0	14	6	1.3	0.783904	0.657401	-0.243469	-0.419461
2	13603433178	0	14	7	1.8	0.926626	0.742537	-0.0762058	-0.297683
2	13603433239	0	14	8	2.4	0.734865	1.34889	-0.308069	0.299286
2	13603433299	0	14	9	3	0.904695	2.12088	-0.100157	0.751831
2	13603433359	0	14	10	3.9	1.00615	1.04274	0.00613532	0.0418528
2	13603433419	0	14	11	3.9	1.64992	2.90375	0.500729	1.066
2	13603433482	0	14	12	3.7	0.932361	2.50618	-0.0700357	0.918758
2	13603433542	0	14	13	3.6	1.10453	1.65523	0.0994236	0.503937
2	13603433602	0	14	14	3.5	0.717532	3.19782	-0.331938	1.16247
2	13603433665	0	14	15	3	0.651305	3.68884	-0.428778	1.30531
2	13603433727	0	14	16	1.9	0.768529	3.49054	-0.263277	1.25006
2	13603433787	0	14	17	2	0.753431	2.18514	-0.283117	0.78168
2	13603433847	0	14	18	1.9	0.623129	2.14061	-0.473002	0.761091
2	13603433907	0	14	19	1.8	0.570535	4.07957	-0.561181	1.40599
2	13603433967	0	14	20	2	0.486405	4.53268	-0.720714	1.51131
2	13603434027	0	14	21	2.6	0.945993	5.42223	-0.0555206	1.69051
2	13603434087	0	14	22	3.3	1.01456	4.42855	0.014453	1.48807
2	13603434147	0	14	23	3.5	1.20748	3.38497	0.188538	1.21934
2	13603434217	0	14	24	3.8	0.945563	2.22302	-0.0559749	0.798865
2	13603434277	0	14	25	3.6	1.17701	0.908677	0.162978	-0.0957656
2	13603434337	0	14	26	2.9	0.83236	5.73123	-0.18349	1.74593
2	13603434397	0	14	27	2.4	1.35246	3.30992	0.301925	1.19692
2	13603434457	0	14	28	2.2	1.51041	5.14074	0.412378	1.6372
2	13603434517	0	14	29	2.1	2.41375	9.79093	0.88118	2.28146
2	13603434577	0	14	30	2.2	0.563631	1.71065	-0.573356	0.536876
2	13603434637	0	14	31	3	0.575659	0.66388	-0.552239	-0.409655
2	13603434697	0	14	32	3	0.844829	4.15069	-0.168621	1.42327
2	13603434757	0	14	33	3	0.455399	0.221527	-0.786581	-1.50721
2	13603434817	0	14	34	2.8	1.40859	3.07882	0.342591	1.12455
2	13603434877	0	14	35	2.8	0.908512	2.75468	-0.095947	1.0133
2	13603434937	0	14	36	2.2	0.760351	1.42899	-0.273975	0.35697
2	13603434999	0	14	37	2	1.31097	2.87764	0.270767	1.05697
2	13603435060	0	14	38	1.7	0.734654	0.529284	-0.308356	-0.63623
2	13603435120	0	14	39	1.8	1.22731	7.60144	0.204823	2.02834
2	13603435180	0	14	40	1.6	0.0696918	#NULL!	-2.66367	#NULL!
2	13603443226	0	15	1	1.4	#NULL!	#NULL!	#NULL!	#NULL!
2	13603443285	0	15	2	1.6	#NULL!	#NULL!	#NULL!	#NULL!
2	13603443345	0	15	3	1.9	0.49456	9.95179	-0.704087	2.29775
2	13603443405	0	15	4	1.8	0.651784	1.40047	-0.428042	0.336805
2	13603443465	0	15	5	1.7	0.957535	2.8374	-0.0433927	1.04289
2	13603443526	0	15	6	1.4	0.898082	2.82569	-0.107494	1.03875
2	13603443586	0	15	7	1.3	1.12766	1.64465	0.120147	0.497528
2	13603443646	0	15	8	1.2	1.94856	2.19728	0.667093	0.787219
2	13603443706	0	15	9	1.8	0.970748	2.83794	-0.029688	1.04308
2	13603443766	0	15	10	1.9	1.06378	3.54569	0.0618326	1.26573
2	13603443827	0	15	11	2.2	2.22443	7.73452	0.799501	2.04569
2	13603443887	0	15	12	3	1.96195	8.7563	0.673939	2.16977
2	13603443947	0	15	13	3.4	0.704311	4.19355	-0.350535	1.43355
2	13603444007	0	15	14	3.2	0.920823	2.07049	-0.0824878	0.727784
2	13603444067	0	15	15	3.7	1.31918	3.25809	0.277007	1.18114
2	13603444127	0	15	16	4	2.27475	3.25357	0.821869	1.17975
2	13603444187	0	15	17	3	2.67625	11.3903	0.984415	2.43276
2	13603444247	0	15	18	2.3	0.802545	3.0952	-0.219967	1.12985
2	13603444307	0	15	19	2.4	1.30585	2.6988	0.266858	0.992807
2	13603444367	0	15	20	2	0.862761	8.38999	-0.147618	2.12704
2	13603444428	0	15	21	1.8	0.657447	2.16721	-0.419391	0.773443
2	13603444490	0	15	22	1.9	1.24241	1.51919	0.217053	0.418174
2	13603444550	0	15	23	2.3	0.559085	19.1566	-0.581453	2.95265
2	13603444610	0	15	24	2.4	0.693962	8.42227	-0.365338	2.13088
2	13603444670	0	15	25	2.2	1.61537	5.89132	0.479563	1.77348
2	13603444730	0	15	26	2.4	3.04237	11.28	1.11264	2.42303
2	13603444790	0	15	27	2.6	0.397782	6.87724	-0.921851	1.92822
2	13603444851	0	15	28	2.2	0.726105	2.20447	-0.32006	0.790486
2	13603444911	0	15	29	2	0.707508	1.92012	-0.346006	0.65239
2	13603444971	0	15	30	2.6	1.07573	1.25538	0.0729973	0.227435
2	13603445031	0	15	31	2.6	0.992961	1.03307	-0.00706352	0.0325347
2	13603445091	0	15	32	2.9	1.16284	1.33486	0.150869	0.288829
2	13603445151	0	15	33	3.4	2.14727	10.0976	0.764199	2.3123
2	13603445211	0	15	34	3.3	2.64082	15.0927	0.971088	2.71421
2	13603445272	0	15	35	3.5	0.757606	2.38978	-0.277592	0.8712
2	13603445332	0	15	36	3.1	0.680245	3.90341	-0.385302	1.36185
2	13603445392	0	15	37	2.4	0.699023	1.31569	-0.358072	0.27436
2	13603445452	0	15	38	2.1	0.962715	1.24687	-0.0379984	0.220633
2	13603445512	0	15	39	2.3	1.49824	8.38777	0.40429	2.12677
2	13603445572	0	15	40	1.6	0.841095	5.42702	-0.173051	1.69139
2	13603445632	0	15	41	1.6	1.18837	3.3137	0.172579	1.19807
2	13603445692	0	15	42	1.4	0.826405	5.97092	-0.190671	1.7869
2	13603445752	0	15	43	1.4	0.444954	#NULL!	-0.809783	#NULL!
3	13610538617	1	1	1	3.2	0.30355	0.586432	-1.19221	-0.533699
3	13610538677	1	1	2	3.3	0.608477	2.12825	-0.496796	0.755299
3	13610538737	1	1	3	3.3	0.434663	1.28465	-0.833183	0.250485
3	13610538797	1	1	4	3.3	0.546612	0.610301	-0.604016	-0.493804
3	13610538857	1	1	5	3	0.337248	0.253024	-1.08694	-1.37427
3	13610538917	1	1	6	2.4	0.666311	0.168344	-0.405998	-1.78175
3	13610538977	1	1	7	2.4	0.487162	0.201716	-0.719158	-1.60089
3	13610539038	1	1	8	2.4	0.432614	0.369204	-0.83791	-0.996407
3	13610539099	1	1	9	1.8	0.419492	0.358051	-0.868712	-1.02708
3	13610539219	1	1	10	2.2	0.476239	0.083008	-0.741835	-2.48882
3	13610539279	1	1	11	2.5	0.680104	0.376306	-0.385509	-0.977353
3	13610539339	1	1	12	2.2	0.583056	0.232843	-0.539473	-1.45739
3	13610539399	1	1	13	2.7	0.564877	0.900779	-0.571148	-0.104496
3	13610539459	1	1	14	3.5	0.794592	0.114874	-0.229926	-2.16392
3	13610539519	1	1	15	3.5	0.522987	0.138838	-0.648199	-1.97445
3	13610539579	1	1	16	3.2	0.498551	0.684942	-0.696049	-0.378422
3	13610539639	1	1	17	3.6	0.549213	0.972553	-0.59927	-0.0278302
3	13610539699	1	1	18	3.6	0.497589	0.656175	-0.697981	-0.421328
3	13610539759	1	1	19	3.6	0.468338	0.66821	-0.758564	-0.403152
3	13610539819	1	1	20	2.8	0.415598	1.29494	-0.878037	0.258467
3	13610539879	1	1	21	2.9	0.63965	0.646285	-0.446835	-0.436515
3	13610539939	1	1	22	2.8	0.783458	0.746582	-0.244037	-0.29225
3	13610539999	1	1	23	2.8	0.668324	2.54525	-0.402981	0.934227
3	13610540059	1	1	24	3.2	0.728398	0.269199	-0.316907	-1.31231
3	13610540119	1	1	25	4	0.821918	0.106799	-0.196114	-2.23681
3	13610540179	1	1	26	3.4	0.790881	0.360075	-0.234608	-1.02144
3	13610540239	1	1	27	2.6	0.545346	0.19279	-0.606335	-1.64615
3	13610540299	1	1	28	2.9	0.665932	0.398803	-0.406568	-0.919287
3	13610540359	1	1	29	2.7	0.740815	0.110185	-0.300005	-2.20559
3	13610540419	1	1	30	3	0.784728	0.0934866	-0.242418	-2.36994
3	13610540479	1	1	31	4.1	0.753763	0.156393	-0.282678	-1.85538
3	13610540539	1	1	32	5	0.848718	0.327709	-0.164028	-1.11563
3	13610540600	1	1	33	5.2	1.04097	0.586986	0.0401536	-0.532755
3	13610540660	1	1	34	5.2	0.596511	0.360364	-0.516657	-1.02064
3	13610540719	1	1	35	4	0.78767	0.15436	-0.238676	-1.86847
3	13610540780	1	1	36	3.5	0.578063	0.315611	-0.548072	-1.15324
3	13610540840	1	1	37	3.9	0.793351	0.254128	-0.231489	-1.36992
3	13610559781	1	2	1	3.3	#NULL!	#NULL!	#NULL!	#NULL!
3	13610559841	1	2	2	2.7	0.633834	#NULL!	-0.455969	#NULL!
3	13610559901	1	2	3	3.9	0.769477	0.153494	-0.262044	-1.8741
3	13610559961	1	2	4	5.5	0.795173	1.42183	-0.229196	0.351941
3	13610560021	1	2	5	5.6	0.951697	1.44391	-0.0495086	0.367352
3	13610560081	1	2	6	6.6	0.950699	0.489177	-0.0505578	-0.71503
3	13610560141	1	2	7	6.6	0.642506	0.288869	-0.442379	-1.24178
3	13610560201	1	2	8	6.7	0.873864	0.201917	-0.13483	-1.5999
3	13610560261	1	2	9	6.5	1.23857	0.261818	0.21396	-1.34011
3	13610560321	1	2	10	6.5	1.33118	0.372462	0.286065	-0.987621
3	13610560381	1	2	11	6.1	1.61633	1.96959	0.480155	0.677827
3	13610560442	1	2	12	6.3	1.18374	0.44915	0.168682	-0.800398
3	13610560502	1	2	13	6.2	1.51739	3.907	0.41699	1.36277
3	13610560562	1	2	14	6.1	1.41228	0.544749	0.345202	-0.60743
3	13610560622	1	2	15	6.1	2.03276	0.506364	0.709395	-0.680499
3	13610560682	1	2	16	6.2	1.64221	1.44014	0.496044	0.364742
3	13610560742	1	2	17	6.3	2.43072	7.74838	0.888188	2.04748
3	13610560802	1	2	18	6.5	2.03669	2.75769	0.711325	1.01439
3	13610560862	1	2	19	6.8	1.55793	3.75738	0.443356	1.32372
3	13610560922	1	2	20	6.4	1.60978	5.68288	0.476099	1.73746
3	13610560982	1	2	21	6.4	1.49615	5.7821	0.402897	1.75477
3	13610561042	1	2	22	6.3	1.43207	5.35245	0.35912	1.67755
3	13610561102	1	2	23	6.6	1.66571	3.06127	0.510253	1.11883
3	13610561162	1	2	24	6.2	2.17145	9.9462	0.775394	2.29719
3	13610561222	1	2	25	5.9	0.551086	5.98527	-0.595864	1.7893
3	13610561282	1	2	26	5.5	0.484081	3.177	-0.725503	1.15594
3	13610561342	1	2	27	5	0.751333	1.0039	-0.285906	0.00389473
3	13610561402	1	2	28	3.9	0.520043	2.78187	-0.653844	1.02312
3	13610561462	1	2	29	3.7	0.464922	0.570383	-0.765885	-0.561447
3	13610561522	1	2	30	4.4	0.939281	0.200146	-0.062641	-1.60871
3	13610561582	1	2	31	4.3	1.54861	0.409217	0.437358	-0.893511
3	13610561642	1	2	32	4.3	1.2936	2.42801	0.257431	0.88707
3	13610561702	1	2	33	4.3	0.649885	0.932863	-0.43096	-0.0694974
3	13610561762	1	2	34	4.4	1.05843	0.663226	0.0567882	-0.41064
3	13610561822	1	2	35	4.4	1.3095	0.254707	0.269648	-1.36764
3	13610561882	1	2	36	5.1	0.844158	2.82768	-0.169415	1.03946
3	13610561942	1	2	37	5.3	1.73064	0.516356	0.548492	-0.660959
3	13610562002	1	2	38	5.6	0.922692	0.660981	-0.0804598	-0.414031
3	13610562062	1	2	39	5.9	1.06785	0.236315	0.0656444	-1.44259
3	13610562122	1	2	40	5.9	1.97344	0.812473	0.679779	-0.207673
3	13610570703	1	3	1	2	0.687056	0.656148	-0.37534	-0.421369
3	13610570763	1	3	2	2	0.89452	0.446346	-0.111468	-0.806661
3	13610570823	1	3	3	2.3	0.530674	0.282188	-0.633607	-1.26518
3	13610570883	1	3	4	2.7	0.250375	1.05629	-1.3848	0.054766
3	13610570943	1	3	5	3.5	0.58213	0.369766	-0.541061	-0.994885
3	13610571003	1	3	6	4	0.535372	0.132908	-0.624793	-2.0181
3	13610571063	1	3	7	4.6	0.591342	0.121964	-0.52536	-2.10403
3	13610571123	1	3	8	5	0.658179	0.144954	-0.418278	-1.93134
3	13610571183	1	3	9	5	0.582234	0.218803	-0.540884	-1.51959
3	13610571243	1	3	10	4.8	1.0341	0.133774	0.0335341	-2.01161
3	13610571303	1	3	11	4.2	0.90481	0.549794	-0.10003	-0.598212
3	13610571363	1	3	12	3.6	0.540607	0.422081	-0.615062	-0.862558
3	13610571423	1	3	13	3	0.804672	1.49784	-0.217321	0.404024
3	13610571483	1	3	14	2.4	0.789337	1.14625	-0.236562	0.136497
3	13610571543	1	3	15	1.7	0.601876	0.496834	-0.507704	-0.699499
3	13610571603	1	3	16	1.7	0.601888	0.602689	-0.507684	-0.506355
3	13610571663	1	3	17	1.8	0.454566	0.121213	-0.788413	-2.11021
3	13610571723	1	3	18	1.8	0.389383	0.149356	-0.943193	-1.90142
3	13610571783	1	3	19	1.9	0.657718	0.130146	-0.418979	-2.0391
3	13610571843	1	3	20	2.2	0.616411	0.397481	-0.483842	-0.922608
3	13610571903	1	3	21	2.2	0.466987	0.161842	-0.761454	-1.82113
3	13610571963	1	3	22	2.3	0.648868	1.58847	-0.432526	0.462774
3	13610572023	1	3	23	2.2	0.368915	0.398286	-0.997189	-0.920585
3	13610572083	1	3	24	2.5	0.897258	0.186395	-0.108412	-1.67988
3	13610572143	1	3	25	2.8	0.630197	1.42102	-0.461722	0.351377
3	13610572203	1	3	26	3.4	0.588584	0.602469	-0.530035	-0.506719
3	13610572263	1	3	27	3.8	0.81132	0.954801	-0.209093	-0.046252
3	13610572323	1	3	28	4.1	0.623859	0.152845	-0.47183	-1.87833
3	13610572383	1	3	29	4.3	0.893306	1.8795	-0.112826	0.631006
3	13610572443	1	3	30	4.5	0.611729	2.47904	-0.491465	0.907871
3	13610572503	1	3	31	4.4	0.618976	1.23074	-0.479689	0.207612
3	13610572563	1	3	32	4.3	1.14933	0.870167	0.139183	-0.13907
3	13610572624	1	3	33	3.4	1.01097	1.53442	0.0109065	0.428154
3	13610572684	1	3	34	3.7	0.829535	0.145462	-0.18689	-1.92784
3	13610572744	1	3	35	3.4	0.625692	1.23777	-0.468898	0.213311
3	13610572804	1	3	36	3.7	0.757155	2.11127	-0.278187	0.74729
3	13610572864	1	3	37	3.9	1.29956	1.05673	0.262027	0.0551832
3	13610572924	1	3	38	4.6	1.25759	0.912052	0.229198	-0.0920579
3	13610572984	1	3	39	5	0.765182	1.48098	-0.267641	0.392701
3	13610573044	1	3	40	4.3	0.224462	#NULL!	-1.49405	#NULL!
3	13610573104	1	3	41	3	#NULL!	#NULL!	#NULL!	#NULL!
3	13610581622	1	4	1	2.1	0.865188	0.223839	-0.144809	-1.49683
3	13610581682	1	4	2	2.1	0.585265	0.0848051	-0.53569	-2.4674
3	13610581742	1	4	3	2.5	0.617498	0.13628	-0.48208	-1.99305
3	13610581802	1	4	4	2.6	0.42426	0.0623094	-0.857409	-2.77564
3	13610581862	1	4	5	3.6	0.456069	0.0852368	-0.785112	-2.46232
3	13610581922	1	4	6	3.7	0.391263	0.228567	-0.938376	-1.47593
3	13610581982	1	4	7	4.3	0.497548	0.108611	-0.698064	-2.21998
3	13610582042	1	4	8	4.5	0.28421	1.79235	-1.25804	0.583529
3	13610582102	1	4	9	4.9	0.769679	2.39315	-0.261782	0.872612
3	13610582162	1	4	10	4	0.804276	0.278166	-0.217813	-1.27954
3	13610582222	1	4	11	3.4	0.512953	0.10002	-0.66757	-2.30239
3	13610582282	1	4	12	3	0.478186	0.16598	-0.737755	-1.79589
3	13610582342	1	4	13	3.2	0.516255	1.10998	-0.661155	0.104338
3	13610582402	1	4	14	3	0.679231	0.501866	-0.386795	-0.689422
3	13610582462	1	4	15	3.9	1.06118	1.28275	0.0593821	0.249004
3	13610582522	1	4	16	4.4	0.682889	0.388342	-0.381422	-0.945869
3	13610582582	1	4	17	3.8	0.475701	1.28368	-0.742966	0.249728
3	13610582642	1	4	18	3.7	0.898804	0.0805458	-0.10669	-2.51893
3	13610582702	1	4	19	2.9	0.792458	0.0898567	-0.232616	-2.40954
3	13610582762	1	4	20	2.9	0.906471	0.0780075	-0.0981963	-2.55095
3	13610582822	1	4	21	3.1	0.818286	0.350128	-0.200543	-1.04946
3	13610582882	1	4	22	4.2	0.657871	0.334534	-0.418747	-1.09502
3	13610582942	1	4	23	4.3	0.540462	0.0685428	-0.615331	-2.6803
3	13610583002	1	4	24	5.7	0.713519	0.761164	-0.337546	-0.272906
3	13610583062	1	4	25	6	1.12327	0.0841805	0.116246	-2.47479
3	13610583123	1	4	26	6.4	1.68658	2.36693	0.522701	0.861592
3	13610583183	1	4	27	6.5	1.59663	1.79997	0.467898	0.587771
3	13610583243	1	4	28	6.7	1.61066	0.439772	0.476641	-0.8215
3	13610583303	1	4	29	6.6	2.32962	1.25584	0.845707	0.227806
3	13610583363	1	4	30	6.7	0.783114	0.978841	-0.244476	-0.0213865
3	13610583423	1	4	31	6.4	2.05102	0.166743	0.718337	-1.7913
3	13610583483	1	4	32	5.7	2.20809	0.0838448	0.79213	-2.47879
3	13610583543	1	4	33	5.2	1.84477	8.43472	0.612352	2.13236
3	13610583603	1	4	34	5	0.863612	2.28963	-0.146632	0.828392
3	13610583663	1	4	35	5.2	0.700433	0.393507	-0.356056	-0.932657
3	13610583723	1	4	36	4.6	1.68646	1.96851	0.522631	0.677277
3	13610592349	1	5	1	3.1	0.436033	#NULL!	-0.830036	#NULL!
3	13610592409	1	5	2	4	0.371663	4.58435	-0.989767	1.52265
3	13610592469	1	5	3	5.2	0.634543	0.257487	-0.45485	-1.35679
3	13610592530	1	5	4	5.2	0.779392	1.28188	-0.249242	0.248325
3	13610592590	1	5	5	5.1	0.707781	1.72704	-0.345621	0.546411
3	13610592651	1	5	6	5.6	0.824345	1.80174	-0.193167	0.588755
3	13610592711	1	5	7	5.9	0.505153	0.48284	-0.682893	-0.728071
3	13610592771	1	5	8	5.6	0.84161	0.678479	-0.172439	-0.387902
3	13610592832	1	5	9	5.4	0.288647	1.09433	-1.24255	0.0901439
3	13610592892	1	5	10	5.5	0.457329	1.59015	-0.782353	0.463826
3	13610592952	1	5	11	5.1	0.435036	0.505394	-0.832327	-0.682416
3	13610593012	1	5	12	4.9	0.922652	0.668365	-0.0805033	-0.40292
3	13610593072	1	5	13	5.2	0.48817	0.960416	-0.717092	-0.0403891
3	13610593132	1	5	14	5.8	0.740657	0.186138	-0.300218	-1.68127
3	13610593192	1	5	15	5.6	0.778444	0.842065	-0.250459	-0.171899
3	13610593252	1	5	16	5.8	0.674777	0.766747	-0.393372	-0.265599
3	13610593312	1	5	17	5.8	0.629037	0.694755	-0.463565	-0.364196
3	13610593372	1	5	18	6	0.47783	0.10644	-0.7385	-2.24017
3	13610593432	1	5	19	5.9	0.40858	0.494305	-0.895068	-0.704603
3	13610593492	1	5	20	6.3	0.875094	0.896604	-0.133424	-0.109141
3	13610593552	1	5	21	6.4	0.761816	0.61258	-0.27205	-0.490076
3	13610593612	1	5	22	6.3	0.605283	1.88431	-0.50206	0.633561
3	13610593672	1	5	23	5.9	0.630728	1.0216	-0.46088	0.0213703
3	13610593731	1	5	24	5.5	0.741725	0.95841	-0.298777	-0.0424793
3	13610593791	1	5	25	5.2	0.473646	1.04516	-0.747295	0.0441693
3	13610593851	1	5	26	5.2	0.481332	0.125698	-0.731197	-2.07388
3	13610593911	1	5	27	5.2	0.578078	1.40398	-0.548046	0.339314
3	13610593971	1	5	28	5.5	0.667946	0.324975	-0.403548	-1.12401
3	13610594031	1	5	29	6	0.520304	1.28558	-0.653342	0.251213
3	13610594091	1	5	30	6	0.796688	0.562362	-0.227293	-0.57561
3	13610594151	1	5	31	6	0.764806	2.51831	-0.268134	0.923588
3	13610594212	1	5	32	6.3	0.55437	0.922647	-0.589923	-0.0805082
3	13610594272	1	5	33	6.5	0.763653	0.187641	-0.269641	-1.67322
3	13610594332	1	5	34	5.9	0.639708	0.136199	-0.446743	-1.99364
3	13610594392	1	5	35	6.2	0.754237	2.58231	-0.282049	0.948686
3	13610594452	1	5	36	6.2	0.97269	3.09524	-0.0276894	1.12987
3	13610594512	1	5	37	6.3	0.781702	2.06733	-0.246282	0.726257
3	13610594572	1	5	38	6.4	0.863913	1.55695	-0.146283	0.44273
3	13610594632	1	5	39	6.6	1.02039	3.48634	0.0201851	1.24885
3	13610603756	1	6	1	5.5	0.82837	0.405321	-0.188295	-0.903077
3	13610603817	1	6	2	6.4	0.646588	0.171465	-0.436045	-1.76337
3	13610603877	1	6	3	6.3	0.76563	0.139291	-0.267056	-1.97119
3	13610603937	1	6	4	6.8	0.81666	0.21504	-0.202533	-1.53693
3	13610603997	1	6	5	6.9	0.429417	0.147762	-0.845326	-1.91215
3	13610604057	1	6	6	7.4	0.698091	0.238243	-0.359406	-1.43446
3	13610604117	1	6	7	6.8	1.00595	0.184799	0.00592821	-1.68849
3	13610604178	1	6	8	6.9	0.729838	6.95572	-0.314932	1.93956
3	13610604238	1	6	9	6.8	0.671566	3.25495	-0.398143	1.18018
3	13610604298	1	6	10	7	0.483726	0.0994195	-0.726236	-2.30841
3	13610604358	1	6	11	6.5	1.09158	7.63295	0.0876271	2.03247
3	13610604418	1	6	12	6.3	1.0335	0.245484	0.0329489	-1.40452
3	13610604478	1	6	13	6.3	1.00768	0.171558	0.00764771	-1.76283
3	13610604538	1	6	14	6.7	2.44933	0.192247	0.895813	-1.64898
3	13610604598	1	6	15	6.6	3.17749	11.0479	1.15609	2.40224
3	13610604658	1	6	16	6.5	1.2325	6.40004	0.209042	1.8563
3	13610604718	1	6	17	6.9	1.15898	3.60126	0.147542	1.28128
3	13610604778	1	6	18	6.8	1.3932	3.68706	0.331602	1.30483
3	13610604838	1	6	19	6.4	1.71656	12.0716	0.54032	2.49085
3	13610604899	1	6	20	6.2	1.54797	1.42225	0.436943	0.352243
3	13610604959	1	6	21	5.2	1.88209	0.606603	0.632383	-0.49988
3	13610605021	1	6	22	4.8	2.53725	1.43369	0.931082	0.360254
3	13610605081	1	6	23	5.1	2.69189	11.2729	0.990243	2.4224
3	13610605141	1	6	24	5.2	1.64336	8.50032	0.49674	2.1401
3	13610605201	1	6	25	5.3	1.00141	1.35754	0.0014066	0.305677
3	13610605261	1	6	26	6.2	1.29175	10.1887	0.255999	2.32128
3	13610605321	1	6	27	6.5	0.649651	3.70384	-0.431321	1.30937
3	13610605381	1	6	28	6.3	0.604002	0.808598	-0.504178	-0.212453
3	13610605441	1	6	29	5.8	2.66967	1.69708	0.981955	0.528911
3	13610605502	1	6	30	5.8	2.57836	15.9113	0.947155	2.76703
3	13610605562	1	6	31	6.2	0.461161	4.94253	-0.774009	1.59788
3	13610605622	1	6	32	6.3	1.54525	0.792682	0.435183	-0.232334
3	13610605682	1	6	33	6.3	2.37377	2.74787	0.86448	1.01082
3	13610605742	1	6	34	6.8	2.17015	10.143	0.774795	2.31678
3	13610605802	1	6	35	6.9	1.46032	0.68686	0.378653	-0.375624
3	13610605863	1	6	36	6.8	2.17417	13.4423	0.776648	2.5984
3	13610605924	1	6	37	6.7	2.0465	1.02053	0.71613	0.0203257
3	13610605984	1	6	38	6.6	1.34561	11.346	0.296847	2.42886
3	13610614051	1	7	1	1.2	1.04195	1.80337	0.0410901	0.589656
3	13610614111	1	7	2	1.6	0.965702	0.962503	-0.0349	-0.0382181
3	13610614171	1	7	3	2.7	1.14823	7.99553	0.138221	2.07888
3	13610614232	1	7	4	3.7	1.26708	2.38767	0.236714	0.870316
3	13610614292	1	7	5	4.2	2.16439	1.65337	0.772137	0.502813
3	13610614352	1	7	6	3.9	2.7197	9.45346	1.00052	2.24638
3	13610614413	1	7	7	3.5	1.15501	2.58119	0.14411	0.94825
3	13610614473	1	7	8	2.2	1.36939	3.92429	0.314369	1.36719
3	13610614533	1	7	9	1.9	2.87324	11.6267	1.05544	2.45331
3	13610614593	1	7	10	2	0.943875	4.31564	-0.0577615	1.46225
3	13610614653	1	7	11	2.1	1.74535	2.59703	0.556957	0.954369
3	13610614713	1	7	12	2.2	0.941337	11.6697	-0.0604543	2.45699
3	13610614773	1	7	13	3.4	3.26905	14.5531	1.1845	2.67781
3	13610614833	1	7	14	3.7	1.52988	1.43875	0.425187	0.363777
3	13610614894	1	7	15	3.6	1.89031	9.93881	0.636741	2.29645
3	13610614954	1	7	16	3	3.579	11.0533	1.27508	2.40273
3	13610615014	1	7	17	4.2	2.32132	9.5913	0.842136	2.26086
3	13610615074	1	7	18	3.6	4.0276	19.0072	1.39317	2.94482
3	13610615134	1	7	19	2.6	3.02394	13.8925	1.10656	2.63135
3	13610615194	1	7	20	3.5	3.94019	18.1621	1.37123	2.89934
3	13610615254	1	7	21	4.6	2.48599	9.50956	0.910671	2.2523
3	13610615314	1	7	22	3.7	2.87418	15.8603	1.05577	2.76382
3	13610615375	1	7	23	3.2	3.43543	22.216	1.23414	3.10081
3	13610615435	1	7	24	3.6	3.99696	19.0827	1.38553	2.94878
3	13610615495	1	7	25	2.4	4.22044	19.2211	1.43994	2.95601
3	13610615555	1	7	26	1.5	1.15994	3.58186	0.148365	1.27588
3	13610615615	1	7	27	1.6	2.62833	16.5496	0.96635	2.80636
3	13610615675	1	7	28	2.1	3.13944	17.435	1.14405	2.85848
3	13610615735	1	7	29	1.8	3.84709	15.2838	1.34732	2.72679
3	13610615796	1	7	30	2.4	2.39503	17.5406	0.873395	2.86452
3	13610615856	1	7	31	2.9	3.92675	20.8398	1.36781	3.03687
3	13610615916	1	7	32	2.9	2.91667	19.9154	1.07044	2.99149
3	13610615976	1	7	33	3.1	3.38166	21.8838	1.21837	3.08575
3	13610616036	1	7	34	3.2	4.6238	25.1472	1.53122	3.22475
3	13610616100	1	7	35	3.2	2.05872	11.8443	0.722086	2.47185
3	13610616160	1	7	36	3	1.87789	11.3214	0.630149	2.42669
3	13610616220	1	7	37	2.7	2.73476	14.9638	1.00604	2.70563
3	13610616490	1	7	38	3	2.49281	1.68196	0.913409	0.519957
3	13610616550	1	7	39	2.6	3.54174	17.3693	1.26462	2.8547
3	13610616610	1	7	40	1.7	1.72946	#NULL!	0.547807	#NULL!
3	13610624761	1	8	1	5.7	3.68606	13.2488	1.30456	2.58391
3	13610624823	1	8	2	5.4	3.63333	18.8916	1.29015	2.93872
3	13610624883	1	8	3	5.2	2.92023	10.8625	1.07166	2.38531
3	13610624943	1	8	4	4.9	3.79939	18.2976	1.33484	2.90677
3	13610625003	1	8	5	3.8	3.49831	13.6681	1.25228	2.61507
3	13610625063	1	8	6	4.5	2.36358	10.4766	0.860179	2.34914
3	13610625123	1	8	7	4.8	3.11095	16.4224	1.13493	2.79864
3	13610625183	1	8	8	5	3.41779	17.7284	1.22899	2.87517
3	13610625243	1	8	9	5.3	3.1892	20.8167	1.15977	3.03576
3	13610625303	1	8	10	6.3	3.18449	24.0526	1.15829	3.18024
3	13610625363	1	8	11	5.7	2.50574	22.8774	0.918584	3.13015
3	13610625423	1	8	12	5.4	4.6035	31.4456	1.52682	3.44826
3	13610625483	1	8	13	5.9	4.31439	21.6818	1.46196	3.07647
3	13610625544	1	8	14	6.1	3.61603	22.5033	1.28538	3.11366
3	13610625604	1	8	15	6	4.96808	26.5044	1.60303	3.27731
3	13610625664	1	8	16	5.8	2.67959	20.5915	0.985662	3.02488
3	13610625724	1	8	17	6.1	3.96905	18.9871	1.37853	2.94376
3	13610625784	1	8	18	5.9	2.79788	20.5889	1.02886	3.02475
3	13610625844	1	8	19	5.7	3.5447	19.2173	1.26545	2.95581
3	13610625904	1	8	20	6.1	4.05701	23.4817	1.40045	3.15622
3	13610625964	1	8	21	6.7	2.505	23.8411	0.918289	3.17141
3	13610626024	1	8	22	6.9	3.56701	19.8575	1.27173	2.98858
3	13610626084	1	8	23	7.1	1.6825	12.1194	0.520279	2.49481
3	13610626144	1	8	24	7.3	3.66533	19.1366	1.29892	2.9516
3	13610626204	1	8	25	7.1	3.80906	25.0094	1.33738	3.21925
3	13610626264	1	8	26	7	4.18	23.7732	1.43031	3.16856
3	13610626324	1	8	27	6.5	3.59937	26.9202	1.28076	3.29288
3	13610626384	1	8	28	6.3	2.85771	18.4111	1.05002	2.91295
3	13610626444	1	8	29	6.5	3.99205	21.0814	1.3843	3.04839
3	13610626504	1	8	30	6.6	3.04596	13.7659	1.11381	2.62219
3	13610626564	1	8	31	6.9	3.70239	25.6479	1.30898	3.24446
3	13610626624	1	8	32	7.1	3.70851	25.9632	1.31063	3.25668
3	13610626684	1	8	33	7.2	3.89937	29.4701	1.36082	3.38337
3	13610626744	1	8	34	6.7	3.82445	18.052	1.34141	2.89326
3	13610626804	1	8	35	6.8	3.31598	24.4875	1.19875	3.19816
3	13610626864	1	8	36	6.4	3.0886	20.619	1.12772	3.02621
3	13610626925	1	8	37	6.8	3.04671	12.7157	1.11406	2.54284
3	13610635410	1	9	1	6	0.744445	1.42759	-0.295116	0.355987
3	13610635471	1	9	2	6.3	0.724909	1.46539	-0.321709	0.382124
3	13610635531	1	9	3	6.1	2.39238	1.43465	0.872291	0.36092
3	13610635591	1	9	4	6.6	2.53719	2.72176	0.931058	1.00128
3	13610635651	1	9	5	6.6	2.69402	2.87019	0.991036	1.05438
3	13610635711	1	9	6	6.6	1.62843	2.29711	0.487618	0.83165
3	13610635771	1	9	7	6.1	0.870915	1.08474	-0.138211	0.0813411
3	13610635831	1	9	8	6.1	1.6605	7.20611	0.507121	1.97493
3	13610635891	1	9	9	6	2.35037	14.4429	0.854571	2.67021
3	13610635952	1	9	10	5.7	2.5855	11.0443	0.949917	2.40192
3	13610636012	1	9	11	5.8	1.90983	11.3989	0.647017	2.43352
3	13610636072	1	9	12	6	1.55731	18.5118	0.442958	2.91841
3	13610636132	1	9	13	5.9	3.50931	16.8944	1.25542	2.82699
3	13610636192	1	9	14	5.9	3.39082	19.85	1.22107	2.9882
3	13610636252	1	9	15	6.3	3.68906	18.1923	1.30537	2.901
3	13610636312	1	9	16	6	3.88172	19.8088	1.35628	2.98613
3	13610636372	1	9	17	5.8	4.1379	22.6233	1.42019	3.11898
3	13610636433	1	9	18	6.3	3.63886	18.8977	1.29167	2.93904
3	13610636493	1	9	19	6.4	3.32822	12.2227	1.20244	2.50329
3	13610636553	1	9	20	6.3	3.78684	16.1536	1.33153	2.78214
3	13610636613	1	9	21	6.4	2.96268	14.0688	1.08609	2.64396
3	13610636673	1	9	22	6.6	3.35786	20.1981	1.2113	3.00559
3	13610636733	1	9	23	6.1	2.04399	16.4996	0.714906	2.80333
3	13610636792	1	9	24	5.9	3.48158	23.0803	1.24749	3.13898
3	13610636854	1	9	25	5.8	2.43263	14.4819	0.888975	2.6729
3	13610636914	1	9	26	5.4	3.83675	18.392	1.34463	2.91192
3	13610636987	1	9	27	5.4	1.49809	14.7516	0.404188	2.69135
3	13610637047	1	9	28	5.6	2.22037	2.2769	0.797674	0.822814
3	13610637110	1	9	29	5.7	3.0895	11.5914	1.12801	2.45027
3	13610637170	1	9	30	6.2	2.96591	19.4537	1.08718	2.96804
3	13610637230	1	9	31	6.4	2.52275	10.8394	0.925349	2.38319
3	13610637290	1	9	32	6.7	1.6488	2.63814	0.50005	0.970074
3	13610637351	1	9	33	6.8	3.22614	18.0362	1.17129	2.89238
3	13610637413	1	9	34	6.8	3.465	15.1972	1.24271	2.72111
3	13610637473	1	9	35	6.3	2.83183	19.2746	1.04092	2.95879
3	13610637533	1	9	36	6.7	2.89363	17.2824	1.06251	2.84969
3	13610637594	1	9	37	6.5	3.30445	8.09444	1.19527	2.09118
3	13610646242	1	10	1	3.2	1.04817	#NULL!	0.0470449	#NULL!
3	13610646302	1	10	2	2.5	0.886183	1.50534	-0.120832	0.409019
3	13610646362	1	10	3	2.5	1.15702	0.570937	0.145848	-0.560477
3	13610646422	1	10	4	1.4	1.8505	0.894835	0.615457	-0.111116
3	13610646482	1	10	5	1.3	1.41073	0.434503	0.344108	-0.833553
3	13610646542	1	10	6	1.8	1.35724	4.19263	0.305455	1.43333
3	13610646603	1	10	7	2.3	1.48617	8.24922	0.396202	2.11012
3	13610646663	1	10	8	2.9	0.966208	4.74977	-0.034376	1.5581
3	13610646723	1	10	9	3.4	1.11389	2.33187	0.107856	0.84667
3	13610646783	1	10	10	2.8	2.82131	11.8562	1.0372	2.47285
3	13610646844	1	10	11	2.7	2.55169	14.7215	0.936758	2.68931
3	13610646905	1	10	12	2.6	1.52486	13.6633	0.421903	2.61472
3	13610646965	1	10	13	2.8	1.53382	16.6057	0.427764	2.80975
3	13610647025	1	10	14	2	2.40944	15.557	0.879394	2.74451
3	13610647086	1	10	15	2.2	2.47868	11.0176	0.907727	2.39949
3	13610647146	1	10	16	2.5	3.31116	17.7135	1.1973	2.87433
3	13610647206	1	10	17	2.8	2.5917	11.5778	0.952315	2.44909
3	13610647266	1	10	18	2.7	3.16416	14.2037	1.15189	2.6535
3	13610647326	1	10	19	3.8	3.84337	19.3438	1.34635	2.96237
3	13610647386	1	10	20	4.3	3.60102	16.7088	1.28122	2.81593
3	13610647446	1	10	21	5	1.64261	9.50508	0.496286	2.25183
3	13610647507	1	10	22	5.3	3.41229	13.1131	1.22738	2.57361
3	13610647567	1	10	23	5.6	1.72577	14.6693	0.545672	2.68575
3	13610647628	1	10	24	5	3.46475	11.9487	1.24264	2.48062
3	13610647688	1	10	25	4.7	3.85774	22.3775	1.35008	3.10806
3	13610647748	1	10	26	4.2	1.51637	11.3206	0.416322	2.42662
3	13610647808	1	10	27	3.9	3.61234	17.3954	1.28436	2.8562
3	13610647869	1	10	28	4	2.18462	14.9188	0.781441	2.70262
3	13610647929	1	10	29	4.6	3.3997	25.1065	1.22369	3.22313
3	13610647989	1	10	30	4.8	1.92274	3.62948	0.653751	1.28909
3	13610648049	1	10	31	4.8	2.36861	11.8267	0.862303	2.47036
3	13610648109	1	10	32	4.9	3.09412	10.3784	1.1295	2.33973
3	13610648169	1	10	33	4.2	3.47664	16.6015	1.24607	2.80949
3	13610648229	1	10	34	3.9	0.938313	4.88386	-0.0636719	1.58594
3	13610648289	1	10	35	3.8	2.58135	5.68621	0.948314	1.73804
3	13610648350	1	10	36	3.6	1.79987	10.1773	0.587713	2.32016
3	13610648410	1	10	37	4	2.77595	15.7734	1.02099	2.75832
3	13610648474	1	10	38	4.6	2.80517	10.58	1.03147	2.35896
3	13610648534	1	10	39	4.8	2.67731	8.02663	0.984811	2.08276
3	13610648594	1	10	40	5.5	1.94745	7.72793	0.666519	2.04484
3	13610656920	1	11	1	6.1	0.869115	1.32268	-0.14028	0.279661
3	13610656980	1	11	2	6.4	1.0522	2.76602	0.0508786	1.01741
3	13610657040	1	11	3	6.6	1.3145	2.6183	0.273454	0.962524
3	13610657101	1	11	4	6.9	1.13891	2.05229	0.130069	0.718956
3	13610657161	1	11	5	6.8	1.61974	1.09682	0.482266	0.0924143
3	13610657221	1	11	6	6.7	1.28366	7.41171	0.249712	2.00306
3	13610657281	1	11	7	6.6	1.50212	2.52514	0.406879	0.926298
3	13610657341	1	11	8	6.3	1.86799	2.05574	0.624861	0.720637
3	13610657401	1	11	9	6.5	2.87654	1.71229	1.05659	0.537834
3	13610657463	1	11	10	6.6	4.33417	18.5007	1.46653	2.91781
3	13610657524	1	11	11	6.5	2.45235	11.9225	0.897048	2.47842
3	13610657584	1	11	12	6.3	1.5316	12.5651	0.426311	2.53092
3	13610657644	1	11	13	6.4	1.01051	2.12964	0.010451	0.755951
3	13610657704	1	11	14	6.4	1.48027	2.01172	0.392223	0.698989
3	13610657765	1	11	15	6.5	3.55058	14.7325	1.26711	2.69005
3	13610657825	1	11	16	6.5	2.88117	11.6843	1.0582	2.45825
3	13610657885	1	11	17	6.5	1.51013	17.6925	0.412197	2.87314
3	13610657945	1	11	18	7	3.03501	12.4907	1.11021	2.52498
3	13610658005	1	11	19	6.9	3.76594	17.271	1.326	2.84903
3	13610658065	1	11	20	6.5	2.03318	11.585	0.709602	2.44971
3	13610658125	1	11	21	6.8	3.4816	10.7698	1.24749	2.37674
3	13610658185	1	11	22	7.6	1.78785	5.87255	0.581013	1.77029
3	13610658246	1	11	23	7.3	2.67521	9.23967	0.984029	2.22351
3	13610658305	1	11	24	7.3	3.35162	14.7937	1.20944	2.6942
3	13610658365	1	11	25	7.6	2.01677	13.1329	0.701496	2.57512
3	13610658425	1	11	26	7.5	3.68811	22.5669	1.30511	3.11649
3	13610658485	1	11	27	7	2.72523	16.0643	1.00255	2.7766
3	13610658546	1	11	28	5.5	2.80037	13.6784	1.02975	2.61582
3	13610658606	1	11	29	6	2.41996	12.3877	0.883751	2.51671
3	13610658666	1	11	30	6.1	2.15191	2.24905	0.766354	0.81051
3	13610658726	1	11	31	6.2	2.51852	15.3913	0.92367	2.7338
3	13610658786	1	11	32	6.4	3.29777	14.3384	1.19325	2.66294
3	13610658846	1	11	33	7.9	3.62833	14.2633	1.28877	2.65769
3	13610658906	1	11	34	8	2.34482	19.2013	0.852207	2.95498
3	13610658966	1	11	35	7.9	3.25815	16.8706	1.18116	2.82557
3	13610659026	1	11	36	7.7	1.50509	10.4064	0.408852	2.34242
3	13610659086	1	11	37	7.5	2.76046	12.3616	1.0154	2.5146
3	13610659147	1	11	38	7.8	3.74258	20.5933	1.31978	3.02496
3	13610667971	1	12	1	2.2	0.47989	#NULL!	-0.734197	#NULL!
3	13610668032	1	12	2	3.6	0.639368	0.982034	-0.447276	-0.0181296
3	13610668092	1	12	3	4.9	0.768831	0.254094	-0.262884	-1.37005
3	13610668152	1	12	4	5.4	1.03423	1.28978	0.0336581	0.25447
3	13610668212	1	12	5	6.3	0.979411	0.402197	-0.0208036	-0.910814
3	13610668272	1	12	6	7.1	0.812906	0.952779	-0.207139	-0.0483725
3	13610668332	1	12	7	7.1	1.25526	2.13848	0.227341	0.760097
3	13610668392	1	12	8	7.1	1.22045	0.724737	0.19922	-0.321947
3	13610668452	1	12	9	7	1.2507	1.24093	0.223707	0.215861
3	13610668512	1	12	10	6.9	2.05949	10.9192	0.722458	2.39052
3	13610668572	1	12	11	6.7	1.54954	1.29714	0.43796	0.260158
3	13610668632	1	12	12	6.6	2.3503	0.632097	0.854542	-0.458712
3	13610668692	1	12	13	6.6	2.58563	10.7212	0.949969	2.37222
3	13610668753	1	12	14	6.5	2.67277	14.094	0.983116	2.64575
3	13610668813	1	12	15	6.8	3.07515	11.4454	1.12335	2.43759
3	13610668873	1	12	16	6.8	3.45179	19.3162	1.23889	2.96095
3	13610668933	1	12	17	6.8	3.13628	14.5188	1.14304	2.67545
3	13610668994	1	12	18	7.1	3.22794	16.2903	1.17185	2.79057
3	13610669054	1	12	19	7.1	3.40037	21.6461	1.22388	3.07482
3	13610669114	1	12	20	6.9	1.44158	3.6538	0.365739	1.29577
3	13610669174	1	12	21	6.9	3.93375	16.1459	1.36959	2.78167
3	13610669234	1	12	22	7	3.40617	16.7121	1.22559	2.81613
3	13610669294	1	12	23	6.9	3.35711	15.7736	1.21108	2.75834
3	13610669355	1	12	24	7.3	3.61372	19.9912	1.28474	2.99529
3	13610669416	1	12	25	7.4	2.92319	20.6683	1.07268	3.0286
3	13610669476	1	12	26	7.2	3.35452	21.8132	1.21031	3.08252
3	13610669536	1	12	27	7.1	3.35725	17.7986	1.21112	2.87912
3	13610669597	1	12	28	7.3	2.602	16.6649	0.956282	2.8133
3	13610669657	1	12	29	6.7	4.03155	19.3868	1.39415	2.96459
3	13610669717	1	12	30	6.5	3.78618	18.6011	1.33136	2.92322
3	13610669777	1	12	31	6.8	1.36535	14.445	0.311408	2.67035
3	13610669837	1	12	32	7	3.10359	12.5461	1.13256	2.52941
3	13610669897	1	12	33	6.7	3.01744	18.7209	1.10441	2.92964
3	13610669957	1	12	34	6.7	3.38846	20.6355	1.22038	3.02701
3	13610670017	1	12	35	6.9	3.76252	18.6461	1.32509	2.92564
3	13610670077	1	12	36	6.8	2.65778	18.6242	0.977493	2.92446
3	13610670138	1	12	37	6.8	2.89806	18.6181	1.06404	2.92414
3	13610670198	1	12	38	6.9	3.96989	21.2653	1.37874	3.05708
3	13610670260	1	12	39	7.2	3.53639	14.4568	1.26311	2.67117
3	13610678706	1	13	1	7	0.823974	0.55362	-0.193616	-0.591277
3	13610678766	1	13	2	7.1	1.01281	1.17884	0.0127328	0.164531
3	13610678826	1	13	3	6.9	1.0329	1.08845	0.0323663	0.0847583
3	13610678886	1	13	4	7.4	1.97303	0.691613	0.679569	-0.368729
3	13610678946	1	13	5	7.5	2.30566	0.207854	0.835365	-1.57092
3	13610679006	1	13	6	7	2.48234	0.802752	0.9092	-0.219709
3	13610679067	1	13	7	6.9	2.17217	8.7875	0.775728	2.17333
3	13610679127	1	13	8	7.1	2.01828	12.0454	0.702247	2.48868
3	13610679187	1	13	9	6.9	2.53409	2.35569	0.929836	0.856836
3	13610679248	1	13	10	6.7	1.35989	8.91686	0.307406	2.18794
3	13610679308	1	13	11	6.9	1.89181	11.4248	0.637533	2.43578
3	13610679368	1	13	12	6.8	2.92107	16.3141	1.07195	2.79203
3	13610679428	1	13	13	6.8	2.51985	4.20996	0.924198	1.43745
3	13610679488	1	13	14	6.9	2.09506	12.8277	0.739583	2.55161
3	13610679548	1	13	15	7.1	2.42179	4.35508	0.884509	1.47134
3	13610679608	1	13	16	7.3	2.60383	10.938	0.956984	2.39225
3	13610679669	1	13	17	7.6	3.22557	14.8165	1.17111	2.69574
3	13610679729	1	13	18	7.5	2.66116	3.21769	0.978764	1.16866
3	13610679789	1	13	19	7.7	3.36376	9.24562	1.21306	2.22415
3	13610679849	1	13	20	7.6	2.07417	9.80896	0.729561	2.2833
3	13610679910	1	13	21	7.1	4.12189	19.3136	1.41631	2.96081
3	13610679970	1	13	22	6.5	1.31829	0.639002	0.276339	-0.447848
3	13610680030	1	13	23	6.4	3.68841	15.7173	1.3052	2.75476
3	13610680090	1	13	24	5.9	3.12615	16.6618	1.1398	2.81312
3	13610680151	1	13	25	5.8	3.09309	12.5701	1.12917	2.53132
3	13610680211	1	13	26	5.9	3.08642	11.9829	1.12701	2.48348
3	13610680272	1	13	27	6.4	3.81754	20.1478	1.33961	3.00309
3	13610680332	1	13	28	6.4	2.43715	12.6255	0.890828	2.53572
3	13610680392	1	13	29	6.3	2.99641	16.8606	1.09742	2.82498
3	13610680452	1	13	30	6.1	3.30142	17.5137	1.19435	2.86298
3	13610680512	1	13	31	6.4	3.21579	17.7836	1.16807	2.87827
3	13610680573	1	13	32	6.1	3.34474	13.8281	1.20739	2.6267
3	13610680633	1	13	33	6.4	1.16505	7.06544	0.152763	1.95522
3	13610680693	1	13	34	6.9	3.67727	15.8033	1.30217	2.76022
3	13610680753	1	13	35	6.9	3.39419	14.2525	1.22207	2.65693
3	13610680813	1	13	36	6.8	3.18469	11.7364	1.15836	2.4627
3	13610690362	1	14	1	6.9	0.844019	0.732406	-0.16958	-0.31142
3	13610690422	1	14	2	6.8	0.692451	0.145204	-0.367518	-1.92961
3	13610690482	1	14	3	6.9	1.43715	0.0820713	0.362664	-2.50017
3	13610690542	1	14	4	6.7	2.63339	0.305223	0.968271	-1.18671
3	13610690602	1	14	5	7	2.6014	0.963391	0.956051	-0.0372962
3	13610690662	1	14	6	6.9	2.93207	11.057	1.07571	2.40306
3	13610690722	1	14	7	6.9	2.0635	14.8326	0.724404	2.69683
3	13610690785	1	14	8	6.7	3.34305	14.871	1.20688	2.69941
3	13610690846	1	14	9	7	2.30272	15.1095	0.834091	2.71532
3	13610690907	1	14	10	7.1	3.76583	19.2451	1.32597	2.95726
3	13610690967	1	14	11	7	1.4464	17.6462	0.369075	2.87052
3	13610691027	1	14	12	5.7	3.05462	21.9732	1.11666	3.08983
3	13610691087	1	14	13	5.7	3.81377	16.1308	1.33862	2.78073
3	13610691147	1	14	14	5.6	4.4007	22.5469	1.48176	3.1156
3	13610691207	1	14	15	5.4	3.87363	19.1944	1.35419	2.95462
3	13610691267	1	14	16	5.8	3.34243	15.5572	1.2067	2.74452
3	13610691327	1	14	17	7.7	4.06878	19.6066	1.40334	2.97586
3	13610691387	1	14	18	7.8	3.70918	21.8761	1.31081	3.0854
3	13610691447	1	14	19	7.6	2.58958	16.3917	0.951494	2.79677
3	13610691508	1	14	20	7.2	4.45193	15.5682	1.49334	2.74523
3	13610691568	1	14	21	7.4	3.48624	17.3292	1.24882	2.85239
3	13610691628	1	14	22	7	3.84097	15.0378	1.34573	2.71056
3	13610691688	1	14	23	7.6	3.10892	12.7963	1.13427	2.54916
3	13610691748	1	14	24	7.7	4.53317	19.7511	1.51142	2.98321
3	13610691808	1	14	25	8	4.4112	19.1167	1.48415	2.95056
3	13610691868	1	14	26	7.4	4.14114	25.2763	1.42097	3.22987
3	13610691929	1	14	27	7.5	2.57924	14.614	0.947494	2.68198
3	13610691989	1	14	28	6.7	2.47173	8.74666	0.904916	2.16867
3	13610692049	1	14	29	7.1	5.02067	20.2305	1.61356	3.00719
3	13610692109	1	14	30	7.1	2.82839	13.7907	1.03971	2.62399
3	13610692169	1	14	31	7.4	4.54721	14.6902	1.51451	2.68718
3	13610692233	1	14	32	7.5	1.52322	17.17	0.420829	2.84317
3	13610692293	1	14	33	7.8	1.19555	12.3315	0.178606	2.51216
3	13610692353	1	14	34	8	3.16223	9.13035	1.15128	2.2116
3	13610692413	1	14	35	8.2	3.53976	15.2753	1.26406	2.72623
3	13610692473	1	14	36	8.1	4.10111	26.737	1.41126	3.28605
3	13610692533	1	14	37	7.7	3.89285	19.6511	1.35914	2.97813
3	13610692594	1	14	38	7.6	4.04319	18.7734	1.39703	2.93244
3	13610700521	1	15	1	6	#NULL!	#NULL!	#NULL!	#NULL!
3	13610700581	1	15	2	4.5	#NULL!	#NULL!	#NULL!	#NULL!
3	13610700641	1	15	3	3.6	0.714996	#NULL!	-0.335478	#NULL!
3	13610700701	1	15	4	2.3	0.835243	3.29972	-0.180032	1.19384
3	13610700762	1	15	5	2.7	0.871827	2.09628	-0.137164	0.740164
3	13610700822	1	15	6	1.8	1.55328	0.987826	0.44037	-0.0122487
3	13610700882	1	15	7	2.9	3.74843	12.9288	1.32134	2.55946
3	13610700942	1	15	8	3.2	3.12648	11.2406	1.13991	2.41953
3	13610701002	1	15	9	3.5	3.53173	14.6155	1.26179	2.68208
3	13610701062	1	15	10	1.9	3.3972	13.313	1.22295	2.58874
3	13610701122	1	15	11	1.7	2.58376	21.6399	0.949245	3.07454
3	13610701183	1	15	12	0.6	1.81386	18.7699	0.59546	2.93225
3	13610701243	1	15	13	0.8	3.01887	17.6084	1.10488	2.86838
3	13610701303	1	15	14	0.7	1.394	17.0601	0.332176	2.83674
3	13610701363	1	15	15	0.7	1.41441	18.1642	0.346715	2.89945
3	13610701423	1	15	16	0.7	4.14811	15.305	1.42265	2.72818
3	13610701483	1	15	17	1.3	3.84542	24.9499	1.34688	3.21687
3	13610701544	1	15	18	1.2	3.09308	20.5461	1.12917	3.02267
3	13610701604	1	15	19	1.5	4.21103	24.4312	1.43771	3.19586
3	13610701664	1	15	20	1.5	3.15275	12.7929	1.14828	2.54889
3	13610701724	1	15	21	1.7	4.10769	19.7421	1.41286	2.98275
3	13610701784	1	15	22	1.1	4.82107	27.0406	1.573	3.29734
3	13610701845	1	15	23	1.9	3.99367	31.6896	1.38471	3.45599
3	13610701907	1	15	24	2.6	2.66932	19.0433	0.981823	2.94671
3	13610701967	1	15	25	2.6	3.24525	20.8993	1.17719	3.03972
3	13610702027	1	15	26	4.3	4.41112	26.4816	1.48413	3.27645
3	13610702086	1	15	27	5.2	3.05899	15.627	1.11809	2.749
3	13610702146	1	15	28	4.9	3.57228	22.4577	1.27321	3.11163
3	13610702206	1	15	29	3.7	3.30991	22.1422	1.19692	3.09749
3	13610702268	1	15	30	5.3	3.36044	21.6413	1.21207	3.07461
3	13610702328	1	15	31	5.1	3.00672	13.6353	1.10085	2.61266
3	13610702390	1	15	32	5.4	2.07131	25.2082	0.728182	3.22717
3	13610702450	1	15	33	6	2.50303	15.0031	0.917502	2.70826
3	13610702510	1	15	34	7.2	3.70892	21.572	1.31074	3.07139
3	13610702570	1	15	35	7.3	2.19283	18.2067	0.785195	2.90179
3	13610702630	1	15	36	7.2	2.56584	17.8927	0.942288	2.88439
3	13610702690	1	15	37	7.5	3.11968	13.1273	1.13773	2.57469
3	13610702750	1	15	38	7.7	3.4454	17.9778	1.23704	2.88914
3	13610702810	1	15	39	8	4.17364	21.4135	1.42879	3.06402
3	13610702870	1	15	40	7.7	2.67889	20.4427	0.985403	3.01763
3	13610702931	1	15	41	7.8	3.95951	22.7158	1.37612	3.12306
4	13610538579	1	1	1	0.5	0.59826	1.10515	-0.51373	0.0999798
4	13610538639	1	1	2	1.2	0.526754	0.693417	-0.641022	-0.366123
4	13610538699	1	1	3	0.9	0.367129	0.495303	-1.00204	-0.702585
4	13610538759	1	1	4	1.1	0.342913	0.720842	-1.07028	-0.327335
4	13610538819	1	1	5	2.1	0.413256	0.937949	-0.883689	-0.0640602
4	13610538880	1	1	6	2.1	0.362574	0.831032	-1.01453	-0.185087
4	13610538940	1	1	7	1.5	0.563359	1.03095	-0.573838	0.0304825
4	13610539000	1	1	8	1.5	0.537324	0.856757	-0.621154	-0.154601
4	13610539060	1	1	9	1.3	0.636695	0.759719	-0.451464	-0.274806
4	13610539121	1	1	10	0.6	0.591438	0.778869	-0.525198	-0.249913
4	13610539181	1	1	11	0.7	0.385506	1.02343	-0.953198	0.023159
4	13610539241	1	1	12	0.7	0.38265	0.823686	-0.960636	-0.193966
4	13610539301	1	1	13	0.7	0.438217	0.803259	-0.825042	-0.219078
4	13610539361	1	1	14	2	0.623108	0.802973	-0.473036	-0.219434
4	13610539421	1	1	15	2	0.636456	0.926881	-0.45184	-0.0759304
4	13610539481	1	1	16	2.3	0.380641	0.759448	-0.965899	-0.275163
4	13610539541	1	1	17	2.3	0.566789	0.947757	-0.567768	-0.0536567
4	13610539600	1	1	18	2.3	0.556925	0.814865	-0.585325	-0.204732
4	13610539661	1	1	19	0.9	0.445655	0.868219	-0.80821	-0.141311
4	13610539720	1	1	20	0.6	0.624397	0.899503	-0.470969	-0.105913
4	13610539781	1	1	21	0.8	0.474897	0.591095	-0.744656	-0.525778
4	13610539841	1	1	22	0.8	0.453878	0.907469	-0.789926	-0.0970964
4	13610539901	1	1	23	0.8	0.717677	0.776884	-0.331735	-0.252464
4	13610539961	1	1	24	0.7	0.526585	0.700159	-0.641342	-0.356448
4	13610540021	1	1	25	0.6	0.37282	0.756164	-0.986661	-0.279497
4	13610540201	1	1	26	0	0.550889	1.04887	-0.596222	0.0477089
4	13610540261	1	1	27	0	0.349254	0.796371	-1.05196	-0.22769
4	13610540322	1	1	28	1.2	0.51739	0.814574	-0.658959	-0.20509
4	13610540382	1	1	29	1.2	0.626909	1.21976	-0.466954	0.198652
4	13610540442	1	1	30	1.2	0.282132	0.936654	-1.26538	-0.0654418
4	13610540502	1	1	31	1.2	0.41486	0.993193	-0.879815	-0.00682985
4	13610540562	1	1	32	1.2	0.464982	0.683071	-0.765756	-0.381157
4	13610540622	1	1	33	0	0.540082	0.828966	-0.616035	-0.187576
4	13610540682	1	1	34	0	0.558634	0.988926	-0.582262	-0.0111362
4	13610540742	1	1	35	0	0.400504	0.732215	-0.915033	-0.311682
4	13610540802	1	1	36	0	0.505184	0.874583	-0.682832	-0.134008
4	13610559604	1	2	1	0	#NULL!	#NULL!	#NULL!	#NULL!
4	13610559664	1	2	2	0.1	#NULL!	#NULL!	#NULL!	#NULL!
4	13610559724	1	2	3	0.1	0.466729	#NULL!	-0.762007	#NULL!
4	13610559784	1	2	4	0.1	0.546886	0.825668	-0.603514	-0.191562
4	13610559844	1	2	5	0.3	0.392205	0.794379	-0.935971	-0.230195
4	13610559904	1	2	6	0.3	0.470177	0.584101	-0.754645	-0.537681
4	13610559964	1	2	7	1.4	0.439325	0.825579	-0.822517	-0.191671
4	13610560024	1	2	8	1.4	0.382233	0.347201	-0.961724	-1.05785
4	13610560084	1	2	9	1.4	0.510691	0.630262	-0.67199	-0.461619
4	13610560144	1	2	10	1.1	0.558135	1.07399	-0.583155	0.0713844
4	13610560204	1	2	11	1.8	0.570693	0.742907	-0.560904	-0.297184
4	13610560264	1	2	12	0.6	0.539166	0.480065	-0.617732	-0.733833
4	13610560324	1	2	13	0.6	0.583853	0.622629	-0.538107	-0.473804
4	13610560384	1	2	14	0.6	0.578845	0.591595	-0.54672	-0.524932
4	13610560444	1	2	15	0.7	0.486105	0.729272	-0.72133	-0.315708
4	13610560504	1	2	16	0.1	0.619619	0.868596	-0.47865	-0.140878
4	13610560564	1	2	17	0.1	0.597742	0.482992	-0.514596	-0.727756
4	13610560624	1	2	18	0.3	0.741461	1.00289	-0.299132	0.0028872
4	13610560684	1	2	19	0.3	0.413546	0.664985	-0.882985	-0.40799
4	13610560744	1	2	20	0.2	0.750694	0.669394	-0.286758	-0.401382
4	13610560804	1	2	21	0.2	0.691056	0.811541	-0.369534	-0.208821
4	13610560864	1	2	22	0.2	0.583889	0.844607	-0.538044	-0.168884
4	13610560924	1	2	23	0	0.631112	0.803791	-0.460272	-0.218415
4	13610560984	1	2	24	0	0.606229	0.898669	-0.500497	-0.10684
4	13610561044	1	2	25	0	0.705386	0.999032	-0.349011	-0.00096806
4	13610561104	1	2	26	0	0.5931	0.787277	-0.522393	-0.239176
4	13610561164	1	2	27	0	0.78544	0.524732	-0.241512	-0.644867
4	13610561224	1	2	28	0	0.580751	0.860628	-0.543434	-0.150093
4	13610561284	1	2	29	1.5	0.54501	1.02431	-0.606951	0.0240165
4	13610561344	1	2	30	1.5	0.852818	0.955227	-0.159209	-0.0458066
4	13610561404	1	2	31	1.5	1.15708	0.83335	0.145896	-0.182301
4	13610561464	1	2	32	1.5	0.4689	1.11051	-0.757365	0.104822
4	13610561704	1	2	33	0	0.660239	0.824297	-0.415154	-0.193224
4	13610561764	1	2	34	0	0.56882	0.762189	-0.564191	-0.271561
4	13610561824	1	2	35	0	0.591585	1.04627	-0.52495	0.0452289
4	13610561884	1	2	36	0.2	0.406926	0.496701	-0.899124	-0.699767
4	13610561944	1	2	37	0.3	0.626975	0.741489	-0.466848	-0.299095
4	13610562004	1	2	38	1	0.697003	0.804429	-0.360966	-0.217622
4	13610562064	1	2	39	1	0.716499	0.651692	-0.333378	-0.428183
4	13610570585	1	3	1	1.5	0.550069	#NULL!	-0.597711	#NULL!
4	13610570645	1	3	2	1.5	0.465693	0.406978	-0.764229	-0.898995
4	13610570705	1	3	3	1.2	0.339366	0.851849	-1.08068	-0.160346
4	13610570765	1	3	4	0.8	0.456923	0.597752	-0.783241	-0.514579
4	13610570825	1	3	5	0.2	0.404701	0.615186	-0.904608	-0.48583
4	13610570885	1	3	6	0.2	0.393057	0.482501	-0.933802	-0.728773
4	13610570945	1	3	7	0	0.548496	0.0624223	-0.600574	-2.77383
4	13610571005	1	3	8	0	0.705449	0.289537	-0.348921	-1.23947
4	13610571065	1	3	9	0	0.374789	0.777959	-0.981393	-0.251081
4	13610571125	1	3	10	0	0.461264	0.785868	-0.773785	-0.240967
4	13610571185	1	3	11	0	0.400044	0.890382	-0.916181	-0.116105
4	13610571245	1	3	12	0	0.554581	0.455212	-0.589543	-0.786993
4	13610571305	1	3	13	0	0.467221	0.442291	-0.760954	-0.815788
4	13610571365	1	3	14	0	0.454975	0.916079	-0.787513	-0.0876529
4	13610571425	1	3	15	1	0.66006	0.565496	-0.415424	-0.570052
4	13610571485	1	3	16	1.2	0.346537	0.873122	-1.05977	-0.13568
4	13610571545	1	3	17	1.9	0.532769	0.570786	-0.629667	-0.560742
4	13610571605	1	3	18	1.9	0.70816	0.462298	-0.345085	-0.771545
4	13610571665	1	3	19	1.9	0.43814	0.843126	-0.825217	-0.170639
4	13610571725	1	3	20	0.9	0.610183	0.384112	-0.493996	-0.956822
4	13610571785	1	3	21	0.8	0.546834	0.623179	-0.60361	-0.472921
4	13610571845	1	3	22	0	0.555854	0.72641	-0.587249	-0.319641
4	13610571905	1	3	23	0.6	0.344689	0.836462	-1.06511	-0.178574
4	13610571965	1	3	24	1.3	0.516889	1.13708	-0.659927	0.12846
4	13610572025	1	3	25	1.3	0.611942	0.87712	-0.491118	-0.131111
4	13610572085	1	3	26	1.3	0.339369	0.876049	-1.08067	-0.132333
4	13610572145	1	3	27	1.3	0.485255	0.892093	-0.723081	-0.114185
4	13610572205	1	3	28	0.7	0.53864	1.06004	-0.618708	0.0583074
4	13610572265	1	3	29	0	0.493363	1.21077	-0.70651	0.191257
4	13610572325	1	3	30	0.4	0.388736	0.587611	-0.944854	-0.53169
4	13610572385	1	3	31	0.4	0.511393	0.930887	-0.670617	-0.0716171
4	13610572445	1	3	32	0.4	0.392157	0.991063	-0.936093	-0.00897753
4	13610572505	1	3	33	0.4	0.682304	0.988945	-0.38228	-0.0111162
4	13610572565	1	3	34	0.4	0.438659	1.11865	-0.824033	0.112123
4	13610572625	1	3	35	0	0.480231	0.661072	-0.733488	-0.413892
4	13610572685	1	3	36	0	0.592625	1.1244	-0.523194	0.117253
4	13610572745	1	3	37	0	0.522248	0.579287	-0.649613	-0.545958
4	13610572805	1	3	38	0	0.477579	0.806115	-0.739026	-0.215529
4	13610572865	1	3	39	0	0.41526	0.838401	-0.878851	-0.176259
4	13610581503	1	4	1	0.2	0.319154	1.00398	-1.14208	0.00397499
4	13610581563	1	4	2	0.2	0.392859	0.487215	-0.934305	-0.719051
4	13610581623	1	4	3	0.1	0.516756	0.519838	-0.660185	-0.654238
4	13610581683	1	4	4	0.1	0.488746	0.637025	-0.715911	-0.450947
4	13610581743	1	4	5	0.1	0.571332	0.583612	-0.559784	-0.53852
4	13610581803	1	4	6	0	0.560214	0.187507	-0.579437	-1.67394
4	13610581863	1	4	7	0	0.499153	0.503021	-0.694843	-0.687122
4	13610581923	1	4	8	0	0.484906	0.74105	-0.7238	-0.299688
4	13610581983	1	4	9	0.2	0.497615	0.581568	-0.697929	-0.542027
4	13610582043	1	4	10	0.2	0.420701	0.281919	-0.865834	-1.26613
4	13610582103	1	4	11	0.2	0.459823	0.846703	-0.776914	-0.166405
4	13610582163	1	4	12	0.2	0.634326	0.445271	-0.455192	-0.809073
4	13610582223	1	4	13	0.2	0.345737	0.655815	-1.06208	-0.421876
4	13610582283	1	4	14	0.1	0.476811	0.314296	-0.740635	-1.15742
4	13610582343	1	4	15	0	0.398527	0.747802	-0.919979	-0.290617
4	13610582404	1	4	16	0.1	0.400752	0.579225	-0.914413	-0.546064
4	13610582464	1	4	17	0.1	0.550874	0.862538	-0.596249	-0.147876
4	13610582524	1	4	18	0.1	0.596913	0.753289	-0.515984	-0.283306
4	13610582584	1	4	19	0.1	0.396073	0.59066	-0.926157	-0.526515
4	13610582644	1	4	20	0.1	0.470518	0.599221	-0.753921	-0.512126
4	13610582704	1	4	21	0.1	0.446998	0.676336	-0.805201	-0.391066
4	13610582764	1	4	22	0	0.338904	0.584716	-1.08204	-0.536628
4	13610582824	1	4	23	0	0.354005	0.713876	-1.03845	-0.337046
4	13610582884	1	4	24	0	0.453579	0.860431	-0.790586	-0.150321
4	13610582944	1	4	25	0	0.459496	1.0901	-0.777626	0.0862705
4	13610583004	1	4	26	0.4	0.492304	0.547932	-0.708659	-0.601604
4	13610583064	1	4	27	0.6	0.409562	0.632247	-0.892668	-0.458476
4	13610583124	1	4	28	0.6	0.400718	0.635272	-0.914497	-0.453702
4	13610583184	1	4	29	0.7	0.49559	0.927745	-0.702005	-0.0749987
4	13610583244	1	4	30	1.2	0.758425	1.00127	-0.276512	0.00126435
4	13610583304	1	4	31	0.8	0.477968	1.11444	-0.738212	0.10835
4	13610583364	1	4	32	0.8	0.353205	0.944083	-1.04071	-0.057541
4	13610583424	1	4	33	1	0.523318	0.860511	-0.647567	-0.150229
4	13610583484	1	4	34	0.9	0.570167	1.09529	-0.561827	0.0910146
4	13610583544	1	4	35	0.5	0.538029	0.740155	-0.619843	-0.300895
4	13610583604	1	4	36	0.4	0.514311	0.581321	-0.664927	-0.542452
4	13610583664	1	4	37	0.2	0.648911	1.17904	-0.43246	0.164701
4	13610592160	1	5	1	1.6	#NULL!	#NULL!	#NULL!	#NULL!
4	13610592220	1	5	2	1.9	#NULL!	#NULL!	#NULL!	#NULL!
4	13610592280	1	5	3	2.5	0.464729	#NULL!	-0.766302	#NULL!
4	13610592340	1	5	4	2	0.603452	0.686076	-0.505088	-0.376767
4	13610592401	1	5	5	1.8	0.342057	0.767018	-1.07278	-0.265245
4	13610592461	1	5	6	1.8	0.356248	0.781493	-1.03213	-0.246549
4	13610592521	1	5	7	1.7	0.532506	0.8568	-0.630161	-0.15455
4	13610592581	1	5	8	0.7	0.411223	0.988673	-0.888619	-0.0113913
4	13610592641	1	5	9	0.8	0.569944	0.917458	-0.562217	-0.0861481
4	13610592701	1	5	10	1.3	0.373011	1.04918	-0.986148	0.0480085
4	13610592761	1	5	11	1	0.429068	0.821775	-0.846141	-0.196289
4	13610592821	1	5	12	0.6	0.480008	0.774891	-0.733953	-0.255033
4	13610592881	1	5	13	0.6	0.587575	0.809103	-0.531752	-0.211829
4	13610592941	1	5	14	1.8	0.531988	1.10439	-0.631134	0.0992952
4	13610593001	1	5	15	2.4	0.438238	0.834089	-0.824992	-0.181415
4	13610593061	1	5	16	2.6	0.43909	0.566795	-0.823051	-0.567757
4	13610593121	1	5	17	2.8	0.516188	0.643224	-0.661284	-0.441262
4	13610593181	1	5	18	2.8	0.496377	0.97888	-0.70042	-0.0213463
4	13610593241	1	5	19	1.5	0.416024	1.26009	-0.877012	0.231184
4	13610593301	1	5	20	1	0.549123	0.876126	-0.599433	-0.132245
4	13610593361	1	5	21	1.3	0.374473	1.37639	-0.982235	0.319465
4	13610593421	1	5	22	1.2	0.50146	0.680772	-0.690232	-0.384528
4	13610593481	1	5	23	1.7	0.513653	1.15743	-0.666208	0.146198
4	13610593541	1	5	24	2	0.657789	0.899463	-0.418872	-0.105958
4	13610593601	1	5	25	1.7	0.622206	0.691569	-0.474484	-0.368792
4	13610593660	1	5	26	1.2	0.504226	0.831816	-0.68473	-0.184144
4	13610593721	1	5	27	1.1	0.678938	1.28014	-0.387226	0.246967
4	13610593781	1	5	28	0.8	0.594291	0.705811	-0.520386	-0.348408
4	13610593841	1	5	29	0.5	0.559544	0.261146	-0.580633	-1.34268
4	13610593901	1	5	30	0.5	0.793827	0.705577	-0.23089	-0.34874
4	13610593961	1	5	31	0.5	0.501311	1.27062	-0.690529	0.239506
4	13610594022	1	5	32	1.1	0.6864	1.03971	-0.376294	0.0389425
4	13610594082	1	5	33	0.9	0.792191	1.00981	-0.232953	0.00976334
4	13610594143	1	5	34	0.9	0.612699	1.51123	-0.489881	0.412926
4	13610594203	1	5	35	0.8	0.740616	1.48499	-0.300273	0.395408
4	13610594263	1	5	36	0.8	0.891775	1.05821	-0.114541	0.0565774
4	13610594323	1	5	37	0	0.865495	0.717173	-0.144453	-0.332438
[truncated: 4,171 more rows]
